# Supplementary material for: Identification of a protein responsible for the synthesis of archaeal membrane-spanning GDGT lipids
Source: Nat Commun. 2022 Mar 22;13:1545. doi: 10.1038/s41467-022-29264-x (PMC8941075; doi:10.1038/s41467-022-29264-x)
Supplement: Supplementary file 3 — Source Data [file 41467_2022_29264_MOESM3_ESM.xlsx]

## Sheet: Fig. 1
pMEV4 653	Archaeol		pMEV4 1302	GDGT		Maeo_0574 653	Archaeol		Maeo_0574 1302	GDGT		MA1486 653	Archaeol		MA1486 1302	GDGT		MA1114 653	Archaeol		MA1114 1302	GDGT
Elution time (min)	Relative Intensity		Elution time (min)	Relative Intensity		Elution time (min)	Relative Intensity		Elution time (min)	Relative Intensity		Elution time (min)	Relative Intensity		Elution time (min)	Relative Intensity		Elution time (min)	Relative Intensity		Elution time (min)	Relative Intensity
0.008	1158.12		0.008	197.96		0.008	2169.3		0.008	66.78		0.008	3488.18		0.008	75.6		0.008	2266.6		0.008	74.98
0.024	1215.14		0.024	122.98		0.024	2280.3		0.024	66.74		0.024	2785.52		0.024	75.68		0.024	2097.22		0.024	74.36
0.04	1209.36		0.04	88.12		0.04	2228.96		0.04	74.96		0.04	2372.36		0.04	83.08		0.04	2032.3		0.04	69.78
0.056	1207		0.056	93.62		0.056	2143.94		0.056	76.96		0.056	2332.3		0.056	87.36		0.056	2050.68		0.056	69.54
0.072	1197.6		0.072	87.36		0.072	2195.72		0.072	72.48		0.072	2306.4		0.072	84.78		0.072	1966.86		0.072	70.62
0.088	1216.62		0.088	85.5		0.088	2289.52		0.088	67.48		0.088	2306.84		0.088	78.66		0.088	1895.78		0.088	75.82
0.104	1159.76		0.104	87.92		0.104	2345.1		0.104	72.04		0.104	2296.04		0.104	77.78		0.104	1917.8		0.104	74.14
0.12	1209.72		0.12	89.04		0.12	2382.32		0.12	81.56		0.12	2293.64		0.12	78.3		0.12	2028.14		0.12	77.34
0.136	1206.18		0.136	88		0.136	2373.2		0.136	83.76		0.136	2255.98		0.136	79.96		0.136	2109.76		0.136	80.84
0.152	1220.32		0.152	84.36		0.152	2286.92		0.152	80.3		0.152	2201.24		0.152	80.56		0.152	2076.02		0.152	82.56
0.168	1154.84		0.168	80.74		0.168	2175.6		0.168	73.64		0.168	2214.52		0.168	79.44		0.168	2070.02		0.168	75.06
0.184	1155.14		0.184	78		0.184	2164.1		0.184	73.04		0.184	2285.18		0.184	74.54		0.184	2056.2		0.184	80.9
0.201	1166.48		0.201	79.54		0.201	2239.22		0.201	67.58		0.201	2259.26		0.201	80.48		0.201	2182.8		0.201	86.58
0.217	1176.52		0.217	81.84		0.217	2420.94		0.217	62.38		0.217	2311.54		0.217	83.22		0.217	2165.12		0.217	83.74
0.233	1214.7		0.233	87.2		0.233	2426.56		0.233	58.94		0.233	2319.5		0.233	81.76		0.233	2122.96		0.233	69.84
0.249	1218.86		0.249	76.88		0.249	2420.64		0.249	69.54		0.249	2362.1		0.249	70.64		0.249	2022.56		0.249	65
0.265	1211.02		0.265	77.14		0.265	2250.22		0.265	68.24		0.265	2250.8		0.265	73.4		0.265	2019.64		0.265	65.86
0.281	1168.9		0.281	76.34		0.281	2212.08		0.281	64.18		0.281	2213.14		0.281	77.88		0.281	2055.52		0.281	69.68
0.297	1186.9		0.297	81.98		0.297	2201.98		0.297	59.58		0.297	2252.82		0.297	78.76		0.297	2079.42		0.297	83.96
0.313	1155.86		0.313	88.18		0.313	2291.84		0.313	66.34		0.313	2294.1		0.313	73.74		0.313	2082.14		0.313	91.8
0.329	1186.64		0.329	86.08		0.329	2324.6		0.329	82.94		0.329	2353.1		0.329	85.68		0.329	1975.14		0.329	85.82
0.345	1158.96		0.345	85.3		0.345	2306.14		0.345	90.9		0.345	2302.96		0.345	94.28		0.345	1941.78		0.345	76.14
0.361	1273.34		0.361	78.86		0.361	2272		0.361	87		0.361	2339.5		0.361	96.38		0.361	1895.12		0.361	76.38
0.377	1238.22		0.377	89.64		0.377	2281.78		0.377	82.66		0.377	2338.78		0.377	88.52		0.377	1987.56		0.377	86.88
0.394	1274.3		0.394	94.78		0.394	2237.26		0.394	79.74		0.394	2470.12		0.394	81.14		0.394	2041.6		0.394	87.38
0.41	1210.42		0.41	104.34		0.41	2183.7		0.41	78.38		0.41	2519.84		0.41	75.92		0.41	2078.06		0.41	83.6
0.426	1247.94		0.426	94.68		0.426	2201.36		0.426	76.34		0.426	2507.16		0.426	63.66		0.426	2041.9		0.426	78.82
0.442	1251.94		0.442	92.14		0.442	2218.64		0.442	72.7		0.442	2372.64		0.442	63.86		0.442	1973.56		0.442	78.24
0.458	1264.22		0.458	82.84		0.458	2210.92		0.458	72.64		0.458	2333.12		0.458	66.84		0.458	1963.5		0.458	82.66
0.474	1246.94		0.474	90		0.474	2146.44		0.474	65.28		0.474	2318.46		0.474	72		0.474	1926.5		0.474	92.4
0.49	1219.54		0.49	90.92		0.49	2141.9		0.49	72.38		0.49	2215.36		0.49	69.88		0.49	1908.5		0.49	91.9
0.506	1152.3		0.506	93.76		0.506	2222.76		0.506	74.16		0.506	2134.32		0.506	73.7		0.506	1929.32		0.506	81.98
0.522	1164.96		0.522	95.9		0.522	2264.78		0.522	73.46		0.522	2172.3		0.522	74.52		0.522	1946.7		0.522	64.06
0.538	1176.34		0.538	97.34		0.538	2349.12		0.538	72.24		0.538	2304.58		0.538	75.98		0.538	2031.48		0.538	64.22
0.554	1228.2		0.554	93.98		0.554	2384.6		0.554	73.8		0.554	2307.12		0.554	75.3		0.554	1955.72		0.554	63.72
0.57	1210.06		0.57	83.52		0.57	2319.82		0.57	78.2		0.57	2315.16		0.57	80.68		0.57	1926.9		0.57	70.32
0.586	1214.62		0.586	80.16		0.586	2287.5		0.586	76		0.586	2296.1		0.586	82.94		0.586	1853.96		0.586	82.48
0.603	1188.92		0.603	81.64		0.603	2278.54		0.603	77.02		0.603	2347.72		0.603	81.82		0.603	1953.9		0.603	89.98
0.619	1197.22		0.619	80.16		0.619	2310.22		0.619	76.9		0.619	2271.96		0.619	81.08		0.619	1951.18		0.619	93.7
0.635	1221.84		0.635	87.76		0.635	2152.4		0.635	78.9		0.635	2270.34		0.635	86.34		0.635	1996.2		0.635	86.92
0.651	1255.76		0.651	86.7		0.651	2099.88		0.651	79.34		0.651	2225.3		0.651	85.88		0.651	1976.4		0.651	79.54
0.667	1244.82		0.667	87.86		0.667	2154.06		0.667	79.66		0.667	2167.68		0.667	89.28		0.667	2034.64		0.667	73.2
0.683	1267.3		0.683	80.46		0.683	2322.12		0.683	77.98		0.683	2176.94		0.683	79.28		0.683	2172.52		0.683	75.06
0.699	1880		0.699	91.74		0.699	2399.5		0.699	74.06		0.699	2211.52		0.699	82.44		0.699	2285.1		0.699	82.88
0.715	2111.18		0.715	94.52		0.715	2321.18		0.715	70.22		0.715	2298.46		0.715	76.08		0.715	2242.86		0.715	74.82
0.731	2103.76		0.731	96.98		0.731	2292.46		0.731	77.14		0.731	2308.54		0.731	74.84		0.731	2109.46		0.731	74.08
0.747	1494.44		0.747	90.74		0.747	2264.7		0.747	86.02		0.747	2325.16		0.747	66.54		0.747	1996.06		0.747	76
0.763	1375.72		0.763	89.9		0.763	2359.56		0.763	86.9		0.763	2275.1		0.763	65.66		0.763	2036.3		0.763	83.48
0.779	1329.76		0.779	94.38		0.779	2329.2		0.779	76.26		0.779	2264.12		0.779	80.12		0.779	1944.88		0.779	81.14
0.795	1367.58		0.795	104.62		0.795	2266.44		0.795	69.72		0.795	2214.48		0.795	85.08		0.795	1916		0.795	82.68
0.812	1355.88		0.812	109.52		0.812	2253.52		0.812	68.02		0.812	2230.44		0.812	90.96		0.812	1903.38		0.812	81.42
0.828	1299.58		0.828	102.6		0.828	2300.56		0.828	66.72		0.828	2175.26		0.828	87.4		0.828	1958.96		0.828	75.46
0.844	1297.52		0.844	91.4		0.844	2353.06		0.844	59.7		0.844	2145.64		0.844	88.56		0.844	1990.26		0.844	73.68
0.86	1327.68		0.86	94.28		0.86	2312.3		0.86	63.96		0.86	2135.86		0.86	84.78		0.86	1984.42		0.86	72.26
0.876	1318.26		0.876	95.56		0.876	2188.5		0.876	74.4		0.876	2195.48		0.876	82.82		0.876	1981.94		0.876	78.18
0.892	1271.24		0.892	100.86		0.892	2172.06		0.892	77.82		0.892	2249.06		0.892	91.06		0.892	1925.32		0.892	76.52
0.908	1227.56		0.908	103.68		0.908	2198.48		0.908	71.68		0.908	2229.26		0.908	88.26		0.908	1881.8		0.908	82.52
0.924	1265.24		0.924	103.14		0.924	2294.72		0.924	77.18		0.924	2235.98		0.924	89.14		0.924	1932.68		0.924	88.72
0.94	1227.4		0.94	95.84		0.94	2225.78		0.94	85.62		0.94	2200.32		0.94	82.74		0.94	1978.8		0.94	88
0.956	1208.62		0.956	88.88		0.956	2102.26		0.956	89.92		0.956	2248.18		0.956	85.88		0.956	2020.28		0.956	81.36
0.972	1134.42		0.972	88.1		0.972	2088.78		0.972	74.68		0.972	2258.32		0.972	82.84		0.972	1984.88		0.972	75.1
0.988	1187.9		0.988	93.04		0.988	2143.18		0.988	73.68		0.988	2293.7		0.988	82.32		0.988	1923.48		0.988	75.46
1.004	1233.4		1.004	95.24		1.004	2211.76		1.004	72.54		1.004	2170.64		1.004	82.36		1.004	1893.54		1.004	75.84
1.021	1285.3		1.021	95.46		1.021	2201.94		1.021	72.4		1.021	2088.58		1.021	80.1		1.021	1823.32		1.021	72.14
1.037	1276.06		1.037	90.52		1.037	2204.12		1.037	73.32		1.037	2071.64		1.037	80.68		1.037	1864.68		1.037	73.36
1.053	1295.22		1.053	97.56		1.053	2126.42		1.053	75.12		1.053	2137.08		1.053	74.5		1.053	1904.7		1.053	79.44
1.069	1269.42		1.069	96.44		1.069	2124.96		1.069	73.56		1.069	2155.5		1.069	74.64		1.069	1939.96		1.069	84.52
1.085	1228.38		1.085	94.96		1.085	2103.18		1.085	68.72		1.085	2164.44		1.085	78.38		1.085	1868.74		1.085	81.94
1.101	1181.92		1.101	85.4		1.101	2107.9		1.101	71.02		1.101	2115.52		1.101	78.8		1.101	1840.4		1.101	79.84
1.117	1203.72		1.117	84.82		1.117	2045.22		1.117	75.16		1.117	2116.54		1.117	82.84		1.117	1887.52		1.117	76.28
1.133	1226.7		1.133	77.04		1.133	2023.42		1.133	69.12		1.133	2101.66		1.133	88.44		1.133	1955.84		1.133	81.74
1.149	1251.08		1.149	83.88		1.149	2035.42		1.149	66.98		1.149	2120.44		1.149	93.74		1.149	1981.96		1.149	80.98
1.165	1231.68		1.165	91.68		1.165	2055.74		1.165	72.2		1.165	2131.26		1.165	84.36		1.165	1944.92		1.165	85.42
1.181	1201.4		1.181	98.8		1.181	2116.64		1.181	74.38		1.181	2167.02		1.181	72.96		1.181	1898.94		1.181	87.8
1.197	1151.28		1.197	89.64		1.197	2160.7		1.197	75.3		1.197	2120.12		1.197	71.72		1.197	1875.84		1.197	84.64
1.214	1139.78		1.214	94.62		1.214	2157.68		1.214	69.84		1.214	2151.66		1.214	73.76		1.214	1949.42		1.214	82.74
1.23	1175.34		1.23	105.9		1.23	2128.5		1.23	71.28		1.23	2150.5		1.23	80.76		1.23	1962.7		1.23	75.3
1.246	1247.54		1.246	109.5		1.246	2074.6		1.246	69.24		1.246	2352.54		1.246	83.72		1.246	1996.74		1.246	84.2
1.262	1280.14		1.262	99.88		1.262	2121.3		1.262	73.86		1.262	2302.28		1.262	81.84		1.262	2007.38		1.262	85.2
1.278	1175.3		1.278	86.46		1.278	2172.12		1.278	81.08		1.278	2223.18		1.278	73.38		1.278	1996.2		1.278	90.96
1.294	1173.98		1.294	91.84		1.294	2193.84		1.294	83.06		1.294	2098.98		1.294	76.02		1.294	1902.52		1.294	84.16
1.31	1151.7		1.31	94.02		1.31	2111.82		1.31	87.16		1.31	2123.2		1.31	78.98		1.31	1878.04		1.31	82.96
1.326	1228.32		1.326	90.58		1.326	2058.18		1.326	82.54		1.326	2180.76		1.326	76.44		1.326	1859		1.326	80.34
1.342	1224.5		1.342	113.52		1.342	2026.58		1.342	79.28		1.342	2223.44		1.342	73.32		1.342	1891.44		1.342	82.34
1.358	1314.64		1.358	123.38		1.358	2084.86		1.358	76.36		1.358	2325.04		1.358	76.64		1.358	1837.66		1.358	79.52
1.374	1324.22		1.374	124.82		1.374	2193.84		1.374	84		1.374	2338.26		1.374	80.08		1.374	1871		1.374	87.32
1.39	1321.32		1.39	95.04		1.39	2312.62		1.39	81.64		1.39	2224.48		1.39	78.62		1.39	1817.74		1.39	87.78
1.406	1306.94		1.406	91.74		1.406	2251.72		1.406	74.04		1.406	2131.28		1.406	75.1		1.406	1832.2		1.406	93.72
1.423	1284.54		1.423	90.96		1.423	2145.8		1.423	71.62		1.423	2029.64		1.423	72.96		1.423	1874.44		1.423	86.02
1.439	1323.34		1.439	84.3		1.439	2100.9		1.439	78.16		1.439	2064		1.439	71.9		1.439	1964.14		1.439	91.54
1.455	1301.08		1.455	88.62		1.455	2097.7		1.455	78.1		1.455	2078.46		1.455	72.22		1.455	1989.4		1.455	85
1.471	1326.44		1.471	91.3		1.471	2114.58		1.471	71.48		1.471	2103.94		1.471	75.46		1.471	1909.86		1.471	87.58
1.487	1310.66		1.487	99.9		1.487	2043.3		1.487	73.86		1.487	2077.7		1.487	70.92		1.487	1814.76		1.487	79.48
1.503	1309.76		1.503	97.98		1.503	2061.4		1.503	78.44		1.503	2099.32		1.503	66.4		1.503	1772.66		1.503	80.78
1.519	1279.68		1.519	105.94		1.519	2061.76		1.519	79.16		1.519	2131.34		1.519	67.6		1.519	1808.42		1.519	80.46
1.535	1223.88		1.535	105.38		1.535	2196.68		1.535	79.32		1.535	2114.16		1.535	78.28		1.535	1820.74		1.535	86.62
1.551	1186.42		1.551	99.36		1.551	2201.14		1.551	78.46		1.551	2120.58		1.551	85.84		1.551	1862.98		1.551	78.3
1.567	1159.84		1.567	83.16		1.567	2270.7		1.567	82.6		1.567	2077.44		1.567	86.8		1.567	1956.08		1.567	80.78
1.583	1189.56		1.583	82.04		1.583	2179.44		1.583	75.84		1.583	2071.24		1.583	78.34		1.583	2028.5		1.583	73.56
1.599	1283.86		1.599	85.98		1.599	2287.32		1.599	70.92		1.599	2140.32		1.599	81.52		1.599	2002.12		1.599	83.52
1.615	1271.46		1.615	92.78		1.615	2191.2		1.615	66.66		1.615	2202.62		1.615	76.4		1.615	1973.96		1.615	74.28
1.632	1225.6		1.632	86.32		1.632	2178.42		1.632	72.24		1.632	2217.88		1.632	83.94		1.632	1992.72		1.632	79.82
1.648	1185.24		1.648	85.46		1.648	2076.72		1.648	74.62		1.648	2204.4		1.648	77.32		1.648	2013.12		1.648	72.52
1.664	1231.66		1.664	79.9		1.664	2217.22		1.664	74.24		1.664	2231.48		1.664	88.32		1.664	2039.62		1.664	73.62
1.68	1237.62		1.68	86.82		1.68	2253		1.68	74.68		1.68	2212.52		1.68	86.68		1.68	2012.8		1.68	70.1
1.696	1193.8		1.696	93.76		1.696	2231.78		1.696	80.54		1.696	2068.04		1.696	84.28		1.696	1952.96		1.696	69.46
1.712	1139.58		1.712	96.92		1.712	2103.94		1.712	101.28		1.712	2017.34		1.712	75		1.712	1798.06		1.712	77.78
1.728	1154.96		1.728	93.32		1.728	2071.18		1.728	104.46		1.728	1951.8		1.728	71.74		1.728	1795.24		1.728	91.98
1.744	1196.28		1.744	81.78		1.744	2138.04		1.744	104.68		1.744	2020.78		1.744	76.92		1.744	1830		1.744	95.4
1.76	1251.1		1.76	76.88		1.76	2111.28		1.76	90.32		1.76	1996.8		1.76	71.36		1.76	1920.94		1.76	95.76
1.776	1252.38		1.776	74.84		1.776	2151.58		1.776	88.7		1.776	2108.74		1.776	74.32		1.776	1884.9		1.776	87.36
1.792	1225.22		1.792	75.1		1.792	2174.62		1.792	87.64		1.792	2149.98		1.792	72.16		1.792	1910.66		1.792	91.86
1.808	1189.92		1.808	75.32		1.808	2182.12		1.808	82.56		1.808	2227.38		1.808	81.02		1.808	1911.16		1.808	85.9
1.824	1203.74		1.824	74.76		1.824	2138.78		1.824	81.92		1.824	2255.56		1.824	77.26		1.824	1982.9		1.824	87.24
1.841	1199.98		1.841	75.66		1.841	2040.92		1.841	76.22		1.841	2345.34		1.841	76.44		1.841	2069.6		1.841	86.64
1.857	1236.12		1.857	86.42		1.857	2101.64		1.857	77.62		1.857	2286.3		1.857	72.1		1.857	2169.96		1.857	87.94
1.873	1261.3		1.873	80.8		1.873	2099.82		1.873	76.08		1.873	2220.94		1.873	79.86		1.873	2136.52		1.873	88.96
1.889	1331.76		1.889	74.14		1.889	2096.24		1.889	76.26		1.889	2235.2		1.889	82.12		1.889	2055.34		1.889	87.26
1.905	1297.5		1.905	69.48		1.905	2140.08		1.905	75.08		1.905	2342.36		1.905	75.72		1.905	2041.24		1.905	86.86
1.921	1281.78		1.921	79.74		1.921	2194.16		1.921	74.12		1.921	2279.9		1.921	71.32		1.921	2105.58		1.921	83.3
1.937	1257.4		1.937	84.8		1.937	2240.94		1.937	69.12		1.937	2325.54		1.937	74.84		1.937	2265.08		1.937	83.8
1.953	1317.46		1.953	84.58		1.953	2278.34		1.953	80.9		1.953	2333.86		1.953	81.64		1.953	2467.72		1.953	80.4
1.969	1365.92		1.969	89.38		1.969	2315.62		1.969	91.56		1.969	2508.82		1.969	90.04		1.969	2821.48		1.969	78.32
1.985	1448.44		1.985	92.46		1.985	2467.52		1.985	99.4		1.985	2682.12		1.985	93.4		1.985	3459.9		1.985	72.7
2.001	1526.8		2.001	87.9		2.001	2643.14		2.001	88.62		2.001	2908.96		2.001	102.72		2.001	3979.9		2.001	68.86
2.017	1628.34		2.017	85.92		2.017	2817.44		2.017	84.56		2.017	3153.28		2.017	103.06		2.017	4338.32		2.017	70.3
2.034	1774.48		2.034	90.16		2.034	2886.82		2.034	88.06		2.034	3205.16		2.034	108.6		2.034	4446.5		2.034	79.14
2.05	1903.48		2.05	97.44		2.05	2930.66		2.05	99.36		2.05	3458.58		2.05	103.2		2.05	4596.74		2.05	94.82
2.066	1985.04		2.066	105.18		2.066	3066.76		2.066	108.22		2.066	3592.36		2.066	95.8		2.066	4679.68		2.066	104.1
2.082	2013.74		2.082	107.42		2.082	3255.84		2.082	112.84		2.082	3924.2		2.082	94.18		2.082	4596.7		2.082	106.36
2.098	2042.68		2.098	107.98		2.098	3595.5		2.098	104.7		2.098	4107.62		2.098	96.5		2.098	4627.26		2.098	106.84
2.114	2275.84		2.114	115.44		2.114	4084.88		2.114	105.04		2.114	4493.38		2.114	110.62		2.114	4992.56		2.114	112.44
2.13	2564.04		2.13	124.26		2.13	4633.28		2.13	109.2		2.13	4965.74		2.13	128.92		2.13	5568.82		2.13	130.46
2.146	3002.1		2.146	137.3		2.146	5115.72		2.146	138.76		2.146	5691.12		2.146	165.16		2.146	6233.62		2.146	137.38
2.162	3433.42		2.162	148.3		2.162	5829.26		2.162	171.96		2.162	6250.98		2.162	195.76		2.162	6644.84		2.162	137.82
2.178	4004.66		2.178	174.12		2.178	6368.62		2.178	182.08		2.178	6885.66		2.178	228.32		2.178	7306.74		2.178	136.1
2.194	4623.8		2.194	196.2		2.194	6694.02		2.194	191.78		2.194	7822.16		2.194	244.9		2.194	7778.98		2.194	152.62
2.21	5846.58		2.21	201.98		2.21	6514.78		2.21	191.1		2.21	8576.34		2.21	240.9		2.21	8216.14		2.21	172.82
2.226	7100.72		2.226	201.2		2.226	6424.24		2.226	199.06		2.226	8804.1		2.226	208.86		2.226	8602.86		2.226	175
2.243	8146.18		2.243	197.78		2.243	6142.08		2.243	178.94		2.243	8354.54		2.243	189.32		2.243	8659.9		2.243	165.52
2.259	8191.72		2.259	198		2.259	5622.62		2.259	152.66		2.259	7594.5		2.259	195.32		2.259	8130.02		2.259	136.66
2.275	7596.66		2.275	183.96		2.275	5259.64		2.275	126.26		2.275	6722.1		2.275	184.2		2.275	6852.1		2.275	120.74
2.291	6497.98		2.291	154.36		2.291	4998.8		2.291	101.46		2.291	5732.92		2.291	164.3		2.291	5938.18		2.291	119.84
2.307	5335.9		2.307	127.64		2.307	4923.56		2.307	102.74		2.307	5149.72		2.307	130.24		2.307	5245.86		2.307	121.72
2.323	4496.12		2.323	105.72		2.323	4439.16		2.323	103.08		2.323	4494		2.323	127.48		2.323	4763.22		2.323	118.9
2.339	3816.52		2.339	109.98		2.339	3965.62		2.339	104.18		2.339	4079.66		2.339	111.6		2.339	4322.44		2.339	100.68
2.355	3303.58		2.355	109.32		2.355	3777.66		2.355	98.02		2.355	3742		2.355	113.36		2.355	4039.88		2.355	96.16
2.371	2836.56		2.371	113.24		2.371	3858.42		2.371	96.44		2.371	3710.5		2.371	109.18		2.371	3881.94		2.371	91.76
2.387	2593.4		2.387	103.86		2.387	4007.04		2.387	97.34		2.387	3561.92		2.387	107.16		2.387	3735.74		2.387	94.86
2.403	2431.58		2.403	103.78		2.403	3705.92		2.403	91.44		2.403	3429.12		2.403	104.26		2.403	3677.76		2.403	85.88
2.419	2417.84		2.419	110.86		2.419	3496.94		2.419	91.86		2.419	3386.12		2.419	97.86		2.419	3626.24		2.419	74.94
2.435	2440.94		2.435	107.16		2.435	3279.14		2.435	86.2		2.435	3483.74		2.435	99.48		2.435	3530.02		2.435	76.96
2.452	2441.94		2.452	102.26		2.452	3280.52		2.452	89.52		2.452	3557.84		2.452	94.78		2.452	3420.46		2.452	85.5
2.468	2376.36		2.468	84.72		2.468	3204.98		2.468	87.82		2.468	3435.62		2.468	105.84		2.468	3331.24		2.468	91.24
2.484	2368.42		2.484	91.22		2.484	3270.76		2.484	91.28		2.484	3488.02		2.484	92.96		2.484	3417.48		2.484	88.96
2.5	2411.42		2.5	98.48		2.5	3355.68		2.5	92.68		2.5	3428.82		2.5	88.16		2.5	3372.7		2.5	91
2.516	2335.22		2.516	107.56		2.516	3385.64		2.516	94.94		2.516	3511.82		2.516	93.86		2.516	3294.82		2.516	98
2.532	2155.32		2.532	101.22		2.532	3321.76		2.532	92.86		2.532	3393.74		2.532	105.8		2.532	3029.26		2.532	103.32
2.548	2102.38		2.548	91.38		2.548	3202.02		2.548	88.16		2.548	3426.34		2.548	104.72		2.548	3004.28		2.548	108.14
2.564	2219.22		2.564	90.28		2.564	3242.5		2.564	91.22		2.564	3498.76		2.564	91.26		2.564	3036.6		2.564	96.82
2.58	2285.88		2.58	100.62		2.58	3223.74		2.58	100.38		2.58	3604.38		2.58	93.34		2.58	3118.02		2.58	85.16
2.596	2304.66		2.596	104.56		2.596	3235.94		2.596	100.44		2.596	3472.3		2.596	89.78		2.596	3107.64		2.596	82.64
2.612	2158.84		2.612	107.72		2.612	3179.58		2.612	98.6		2.612	3321.52		2.612	83.18		2.612	2987		2.612	88.2
2.628	2043.64		2.628	98.8		2.628	3156.86		2.628	91.08		2.628	3261.2		2.628	84.04		2.628	2941.44		2.628	90.14
2.644	2049.08		2.644	99.36		2.644	3064.34		2.644	95.4		2.644	3268.08		2.644	89.02		2.644	2912.58		2.644	88.54
2.661	2112.24		2.661	94.36		2.661	2932.02		2.661	91.74		2.661	3108.7		2.661	101.42		2.661	3015		2.661	97.76
2.677	2081.66		2.677	100.58		2.677	2822.18		2.677	97.96		2.677	3116.16		2.677	98.88		2.677	2886.6		2.677	97.02
2.693	1943.2		2.693	99.14		2.693	2822.84		2.693	91.14		2.693	3066.34		2.693	102.18		2.693	2837.04		2.693	96.4
2.709	1908.2		2.709	101.34		2.709	2895.1		2.709	86.14		2.709	2966.08		2.709	90.48		2.709	2658.92		2.709	88.8
2.725	1851.76		2.725	106.18		2.725	2904.38		2.725	78.14		2.725	2780.26		2.725	86.64		2.725	2767.42		2.725	95.62
2.741	1789.38		2.741	114.32		2.741	2831.96		2.741	85.66		2.741	2883.74		2.741	79.62		2.741	2705.24		2.741	94.16
2.757	1737.46		2.757	109.96		2.757	2603.22		2.757	97.38		2.757	2886.68		2.757	87.72		2.757	2750.86		2.757	87.18
2.773	1732.98		2.773	117.76		2.773	2496		2.773	100.88		2.773	2917.92		2.773	88.98		2.773	2640.94		2.773	86.66
2.789	1672.4		2.789	124.26		2.789	2507.74		2.789	93.62		2.789	2980.44		2.789	89.2		2.789	2668.08		2.789	97.68
2.805	1632.98		2.805	127.78		2.805	2682.4		2.805	90.66		2.805	3068.06		2.805	85.9		2.805	2624.16		2.805	108.5
2.821	1661.12		2.821	115.42		2.821	2731.98		2.821	83.18		2.821	2935.68		2.821	85.52		2.821	2583.6		2.821	97.24
2.837	1695.68		2.837	110.02		2.837	2639.58		2.837	83.14		2.837	2782.6		2.837	91.78		2.837	2570.72		2.837	85.94
2.854	1784.84		2.854	111.44		2.854	2579.4		2.854	83.32		2.854	2848.34		2.854	96.46		2.854	2545.46		2.854	82.56
2.87	1757.5		2.87	101.52		2.87	2662.82		2.87	92.68		2.87	2979.52		2.87	96.32		2.87	2550.4		2.87	89.32
2.886	1785.84		2.886	105.78		2.886	2757.98		2.886	89.84		2.886	3004.4		2.886	91.36		2.886	2478.24		2.886	86.84
2.902	1714.04		2.902	103.58		2.902	2796.26		2.902	89.46		2.902	2913.96		2.902	92.7		2.902	2380.54		2.902	90.86
2.918	1789.82		2.918	106.86		2.918	2737.1		2.918	84.5		2.918	2884.78		2.918	86.8		2.918	2387.9		2.918	89.64
2.934	1788.04		2.934	100.54		2.934	2597.86		2.934	87.34		2.934	2985.04		2.934	77.88		2.934	2429.48		2.934	93.74
2.95	1850.94		2.95	106.84		2.95	2496.6		2.95	80.4		2.95	3051.72		2.95	74.56		2.95	2441.56		2.95	89.58
2.966	1781.32		2.966	107.3		2.966	2504.04		2.966	82.48		2.966	2992.74		2.966	81.82		2.966	2372.24		2.966	93.36
2.982	1695.7		2.982	105.68		2.982	2601.32		2.982	81.84		2.982	2876.1		2.982	86.1		2.982	2331.5		2.982	88.24
2.998	1648.62		2.998	101.78		2.998	2687.08		2.998	82.28		2.998	2785.64		2.998	91.66		2.998	2303.5		2.998	94.38
3.014	1650.08		3.014	115.22		3.014	2702.2		3.014	85.46		3.014	2819.6		3.014	100.84		3.014	2250.54		3.014	88.6
3.03	1678.6		3.03	118.48		3.03	2660.42		3.03	86.78		3.03	2801.6		3.03	109.04		3.03	2278.86		3.03	88.44
3.046	1643.64		3.046	108.74		3.046	2564.76		3.046	90.46		3.046	2797.14		3.046	105.62		3.046	2432.52		3.046	80.34
3.063	1697.86		3.063	90.06		3.063	2489.76		3.063	92.98		3.063	2691.74		3.063	99.66		3.063	2524.1		3.063	79.9
3.079	1744.7		3.079	81.82		3.079	2486.22		3.079	89.54		3.079	2853.3		3.079	92.64		3.079	2411.06		3.079	79.56
3.095	1761.78		3.095	88.36		3.095	2488.88		3.095	86.54		3.095	2853.16		3.095	92.58		3.095	2277.06		3.095	80.64
3.111	1672.4		3.111	92.5		3.111	2491.52		3.111	84.62		3.111	2907.98		3.111	96.4		3.111	2230.18		3.111	78.46
3.127	1598.06		3.127	107.26		3.127	2487.6		3.127	87.84		3.127	2683.64		3.127	92.76		3.127	2257.96		3.127	79.74
3.143	1557.06		3.143	116.42		3.143	2460.24		3.143	92.48		3.143	2717.6		3.143	89.98		3.143	2257.04		3.143	81.92
3.159	1613.24		3.159	118.1		3.159	2450.16		3.159	91.82		3.159	2644.1		3.159	81.24		3.159	2461.94		3.159	87.42
3.175	1643		3.175	112.96		3.175	2535.26		3.175	91.3		3.175	2719.2		3.175	77.38		3.175	2503.76		3.175	78.48
3.191	1688		3.191	105.64		3.191	2567.52		3.191	83.76		3.191	2704.38		3.191	70.08		3.191	2506.46		3.191	78.66
3.207	1659.78		3.207	97		3.207	2584.88		3.207	83.26		3.207	2682.4		3.207	76.34		3.207	2353.84		3.207	75.8
3.223	1658.92		3.223	95.04		3.223	2484.84		3.223	85.62		3.223	2601.78		3.223	84.7		3.223	2379.08		3.223	84.9
3.239	1643.54		3.239	104.06		3.239	2540.24		3.239	93.1		3.239	2634.44		3.239	87.36		3.239	2321.98		3.239	81.74
3.255	1657.22		3.255	111.78		3.255	2538.3		3.255	89.12		3.255	2656.22		3.255	89.22		3.255	2285.84		3.255	83.4
3.272	1645.66		3.272	102.1		3.272	2615.82		3.272	85.84		3.272	2729.4		3.272	88.36		3.272	2271.16		3.272	83.76
3.288	1667.74		3.288	96.5		3.288	2625.96		3.288	75.18		3.288	2892.92		3.288	97.3		3.288	2225.04		3.288	89.8
3.304	1642.34		3.304	100.62		3.304	2528.86		3.304	75.48		3.304	2953.74		3.304	91.3		3.304	2284.22		3.304	91.62
3.32	1581.92		3.32	98.98		3.32	2491.9		3.32	75.02		3.32	2739.06		3.32	94.14		3.32	2315.44		3.32	91.64
3.336	1516.12		3.336	92.48		3.336	2443.02		3.336	82.64		3.336	2638.12		3.336	86.96		3.336	2266.56		3.336	98.54
3.352	1563.68		3.352	90.2		3.352	2500.46		3.352	81.18		3.352	2716.22		3.352	90.76		3.352	2069.8		3.352	95.66
3.368	1682.68		3.368	107.46		3.368	2463.1		3.368	84.8		3.368	2781.22		3.368	91.24		3.368	2195.1		3.368	93.64
3.384	1696.42		3.384	113.3		3.384	2541.9		3.384	84.24		3.384	2620.94		3.384	87.22		3.384	2277.28		3.384	86.34
3.4	1621.22		3.4	110.72		3.4	2512.46		3.4	93.2		3.4	2537.22		3.4	87.28		3.4	2338.54		3.4	91.64
3.416	1539.02		3.416	95.8		3.416	2481.08		3.416	96.5		3.416	2558.24		3.416	88.64		3.416	2238.64		3.416	92.46
3.432	1551.84		3.432	96.58		3.432	2424.18		3.432	96.96		3.432	2485.06		3.432	94.16		3.432	2213.04		3.432	90.42
3.448	1514.52		3.448	93.9		3.448	2417.12		3.448	95.34		3.448	2430.88		3.448	91.22		3.448	2202.16		3.448	88.76
3.464	1519.68		3.464	103.9		3.464	2391.72		3.464	86.3		3.464	2438.18		3.464	97.38		3.464	2116.02		3.464	86.98
3.481	1455.08		3.481	106.12		3.481	2422.22		3.481	83.14		3.481	2538.5		3.481	95.6		3.481	2235.2		3.481	96.28
3.497	1521.06		3.497	101.82		3.497	2406.26		3.497	75.54		3.497	2541.58		3.497	89.98		3.497	2207.5		3.497	101.5
3.513	1478.34		3.513	102.78		3.513	2402.88		3.513	77.5		3.513	2450.18		3.513	77.86		3.513	2210.56		3.513	105.58
3.529	1462.08		3.529	98.92		3.529	2437.62		3.529	82.36		3.529	2348.1		3.529	83.5		3.529	2161.84		3.529	99.12
3.545	1384.6		3.545	110.7		3.545	2529.72		3.545	81.44		3.545	2279.64		3.545	87.38		3.545	2219.64		3.545	94.14
3.561	1387.18		3.561	99.38		3.561	2449.28		3.561	89.96		3.561	2299.28		3.561	90.72		3.561	2251.18		3.561	90.36
3.577	1412.56		3.577	95.16		3.577	2364.86		3.577	84.84		3.577	2307.12		3.577	88.1		3.577	2200.76		3.577	91.62
3.593	1436.82		3.593	87.5		3.593	2277.9		3.593	92.84		3.593	2373.68		3.593	82.24		3.593	2159.8		3.593	86.7
3.609	1444.76		3.609	92.16		3.609	2320.16		3.609	85.04		3.609	2324.34		3.609	80.38		3.609	2179.2		3.609	79.82
3.625	1487.22		3.625	93.64		3.625	2236		3.625	92.46		3.625	2360.5		3.625	83.04		3.625	2171.82		3.625	74.24
3.641	1518.58		3.641	93.34		3.641	2232.98		3.641	85.84		3.641	2394		3.641	93.12		3.641	2184.4		3.641	83.26
3.657	1501.6		3.657	88.22		3.657	2232.84		3.657	87.88		3.657	2427.42		3.657	97.98		3.657	2143.42		3.657	86.54
3.674	1441.18		3.674	88.6		3.674	2315		3.674	82.2		3.674	2397.54		3.674	98.02		3.674	2170.76		3.674	92.82
3.69	1413.76		3.69	87.1		3.69	2317.9		3.69	80.4		3.69	2390.26		3.69	91.02		3.69	2218.42		3.69	86.76
3.706	1443.4		3.706	97.7		3.706	2323.56		3.706	76.2		3.706	2449.4		3.706	87.58		3.706	2286.84		3.706	86.72
3.722	1464.14		3.722	98.96		3.722	2308.62		3.722	77.26		3.722	2495.72		3.722	90.42		3.722	2281.38		3.722	87.02
3.738	1440.54		3.738	94.5		3.738	2353.62		3.738	78.94		3.738	2501.52		3.738	91.36		3.738	2244.14		3.738	90.6
3.754	1473.7		3.754	90.5		3.754	2340.02		3.754	82.38		3.754	2402.7		3.754	89.9		3.754	2191.42		3.754	96.82
3.77	1526.08		3.77	93.66		3.77	2336.8		3.77	83.24		3.77	2465.78		3.77	91.56		3.77	2253.36		3.77	95.08
3.786	1548.48		3.786	92.64		3.786	2484.7		3.786	86.46		3.786	2816.66		3.786	88.38		3.786	2434.02		3.786	92.46
3.802	1547.86		3.802	85.12		3.802	2782.04		3.802	89.8		3.802	3366.56		3.802	87.6		3.802	3035.16		3.802	94.18
3.818	1771.64		3.818	83.26		3.818	3519.64		3.818	92.66		3.818	4667.56		3.818	76.18		3.818	4874.82		3.818	89.34
3.834	2539.22		3.834	82.44		3.834	5320.18		3.834	86.38		3.834	9151.9		3.834	79.88		3.834	9606.08		3.834	85.36
3.85	4775.36		3.85	82.38		3.85	11547.2		3.85	80.2		3.85	22957.2		3.85	80.7		3.85	22426.9		3.85	79.5
3.866	11873.4		3.866	82.86		3.866	29453.2		3.866	79.16		3.866	58619		3.866	93.98		3.866	62644.1		3.866	87.34
3.883	33240.7		3.883	89.36		3.883	82690.3		3.883	86.98		3.883	154176		3.883	91.48		3.883	160567		3.883	88.7
3.899	88389.1		3.899	97.1		3.899	194994		3.899	85.34		3.899	381675		3.899	89.76		3.899	392836		3.899	89.12
3.915	243393		3.915	93.88		3.915	472030		3.915	95.34		3.915	780106		3.915	85.46		3.915	786373		3.915	90.64
3.931	552088		3.931	94.5		3.931	931948		3.931	94.22		3.931	1432885		3.931	98.48		3.931	1478191		3.931	104.12
3.947	1.18528e+06		3.947	106.3		3.947	1597475		3.947	111.06		3.947	2399407		3.947	117.08		3.947	2198136		3.947	121.9
3.963	1.88715e+06		3.963	135.02		3.963	2287875		3.963	121.7		3.963	3305176		3.963	127.8		3.963	2984615		3.963	146.96
3.979	2.40895e+06		3.979	160.76		3.979	3057322		3.979	139.96		3.979	3839091		3.979	142.26		3.979	3391538		3.979	170.1
3.995	2.72387e+06		3.995	178.8		3.995	3499294		3.995	156.48		3.995	4005813		3.995	152.9		3.995	3385091		3.995	171.34
4.011	2.83414e+06		4.011	187.28		4.011	3464955		4.011	179.86		4.011	3987182		4.011	178.9		4.011	3025661		4.011	169.6
4.027	2.6463e+06		4.027	182.98		4.027	3031940		4.027	200.5		4.027	3511108		4.027	188.68		4.027	2490350		4.027	162.42
4.043	2.12713e+06		4.043	178.78		4.043	2373224		4.043	187.84		4.043	2655301		4.043	202.44		4.043	1998773		4.043	176.98
4.059	1.58196e+06		4.059	181.9		4.059	1827582		4.059	175.26		4.059	1805591		4.059	182.36		4.059	1433457		4.059	178.06
4.075	1.13554e+06		4.075	179.2		4.075	1315708		4.075	172.62		4.075	1288921		4.075	154.44		4.075	1029118		4.075	172.76
4.092	770779		4.092	170.52		4.092	1005230		4.092	168.9		4.092	927792		4.092	134.34		4.092	689109		4.092	148.1
4.108	510051		4.108	143.42		4.108	701920		4.108	151.74		4.108	663608		4.108	147.6		4.108	472087		4.108	127.74
4.124	377894		4.124	124.54		4.124	468064		4.124	138.56		4.124	481505		4.124	167.12		4.124	328770		4.124	126.32
4.14	270260		4.14	131.5		4.14	328173		4.14	137.12		4.14	356079		4.14	160.32		4.14	254764		4.14	128.08
4.156	196349		4.156	146.44		4.156	241154		4.156	145		4.156	249822		4.156	144.56		4.156	192647		4.156	131.04
4.172	143046		4.172	150.86		4.172	181717		4.172	135.18		4.172	193049		4.172	133.1		4.172	160058		4.172	128.22
4.188	123686		4.188	152.94		4.188	156572		4.188	136.24		4.188	163256		4.188	126.56		4.188	138340		4.188	122.64
4.204	103672		4.204	153.1		4.204	135489		4.204	127.46		4.204	149440		4.204	121.7		4.204	122782		4.204	123.3
4.22	89135.6		4.22	145.86		4.22	117049		4.22	128.88		4.22	137740		4.22	122.16		4.22	110948		4.22	119.08
4.236	73566.9		4.236	126.56		4.236	103013		4.236	117.06		4.236	120252		4.236	121.78		4.236	100970		4.236	124.44
4.252	70258.4		4.252	126.88		4.252	95285.5		4.252	109.48		4.252	104804		4.252	118		4.252	88600.7		4.252	120.78
4.268	70299.4		4.268	130.6		4.268	89023.7		4.268	118		4.268	98877.6		4.268	111.64		4.268	78561.3		4.268	114.6
4.284	68257.1		4.284	133.04		4.284	82821		4.284	123.74		4.284	94369.6		4.284	115.76		4.284	73559.2		4.284	114.84
4.301	62184.4		4.301	126.7		4.301	75924.4		4.301	119.76		4.301	87566.7		4.301	110.88		4.301	71928.3		4.301	114.02
4.317	59881.5		4.317	136.74		4.317	73367.4		4.317	101.98		4.317	79380.2		4.317	101.16		4.317	68237.4		4.317	113.52
4.333	58615.7		4.333	130.1		4.333	72957.6		4.333	96.06		4.333	77814.6		4.333	102.8		4.333	64396.2		4.333	108.34
4.349	53250.6		4.349	142.04		4.349	70902.1		4.349	99.12		4.349	72576.3		4.349	107.66		4.349	60071.5		4.349	104.62
4.365	48229.5		4.365	124.74		4.365	67112		4.365	103.12		4.365	67086		4.365	107.78		4.365	57178.4		4.365	104.12
4.381	45433.2		4.381	118.22		4.381	58824.3		4.381	96.64		4.381	65751.3		4.381	106.76		4.381	55232		4.381	99.86
4.397	46167.1		4.397	109.28		4.397	55182.4		4.397	92.46		4.397	64587.6		4.397	111.08		4.397	55648.5		4.397	96.84
4.413	43248.4		4.413	119.54		4.413	51603.7		4.413	94.74		4.413	64027.3		4.413	111.1		4.413	53893.6		4.413	100.3
4.429	41948.4		4.429	127.52		4.429	52180		4.429	110.5		4.429	60203.3		4.429	98.36		4.429	51005.4		4.429	100.06
4.445	37485.8		4.445	122.04		4.445	50691.7		4.445	113.92		4.445	59367.7		4.445	97.88		4.445	45935		4.445	101.42
4.461	35934.6		4.461	118.64		4.461	49015.7		4.461	110.54		4.461	56315.1		4.461	108.66		4.461	44734.9		4.461	102.88
4.477	35765.7		4.477	115.5		4.477	45861.8		4.477	107.34		4.477	52395.1		4.477	109.48		4.477	43704.3		4.477	106.44
4.494	35173.6		4.494	117.1		4.494	43141.6		4.494	105.76		4.494	49072		4.494	101.4		4.494	41981.3		4.494	106.64
4.51	32859.4		4.51	113.86		4.51	41211.1		4.51	111.64		4.51	48873.2		4.51	93.2		4.51	42468.7		4.51	105.18
4.526	30619		4.526	113.62		4.526	41218.8		4.526	111.12		4.526	48818.3		4.526	96.52		4.526	42480.2		4.526	102.44
4.542	30410.2		4.542	114.56		4.542	41477		4.542	114.52		4.542	48463.8		4.542	94.68		4.542	41736.2		4.542	97.02
4.558	30795.5		4.558	111.46		4.558	41134.6		4.558	107.46		4.558	45292.9		4.558	98.96		4.558	39458.7		4.558	95.26
4.574	30242		4.574	102.82		4.574	38512		4.574	107.14		4.574	43593.9		4.574	98.74		4.574	39554.2		4.574	99
4.59	29907.9		4.59	108.06		4.59	37295.2		4.59	105.8		4.59	41013.5		4.59	98.9		4.59	38096.7		4.59	91.28
4.606	29100.8		4.606	110.26		4.606	36157.4		4.606	106.72		4.606	40325.7		4.606	88.9		4.606	35288.2		4.606	88.6
4.622	28503.5		4.622	125.5		4.622	36218.4		4.622	96.54		4.622	38321.8		4.622	84.1		4.622	33014.8		4.622	88.5
4.638	26668.1		4.638	124.44		4.638	34280.7		4.638	103.44		4.638	39322		4.638	92.12		4.638	32987.7		4.638	93.02
4.654	24777.4		4.654	128.02		4.654	33547.7		4.654	99.82		4.654	39435.1		4.654	97.8		4.654	32623.7		4.654	86.26
4.67	24287.8		4.67	110.48		4.67	33831.6		4.67	97.48		4.67	40514.1		4.67	105.32		4.67	31241.5		4.67	81.8
4.686	24113.8		4.686	108.4		4.686	35111.7		4.686	91.5		4.686	39748.3		4.686	91.78		4.686	31067.1		4.686	82.06
4.703	24479.3		4.703	111.82		4.703	34160.3		4.703	94.82		4.703	39390.4		4.703	91.22		4.703	30731.7		4.703	86.22
4.719	24670.7		4.719	130.2		4.719	31772.1		4.719	98.1		4.719	37647		4.719	89.72		4.719	30839.9		4.719	86.9
4.735	24082.3		4.735	131.5		4.735	30476.5		4.735	92.76		4.735	35709.7		4.735	100.14		4.735	30315.7		4.735	85.66
4.751	22549.5		4.751	142.72		4.751	30327.5		4.751	98.62		4.751	35123.7		4.751	100.3		4.751	29756.4		4.751	85.44
4.767	21487.4		4.767	139		4.767	30200.7		4.767	102.44		4.767	34437.9		4.767	90.62		4.767	30216.9		4.767	87
4.783	22451.7		4.783	153.4		4.783	29253.3		4.783	105.58		4.783	33310.8		4.783	79.28		4.783	31029.8		4.783	80.98
4.799	23057.2		4.799	139.16		4.799	28877.2		4.799	101.54		4.799	31469		4.799	80.68		4.799	31629.8		4.799	75.88
4.815	22089.4		4.815	118.36		4.815	27641.7		4.815	94.82		4.815	31471.3		4.815	91.8		4.815	30056.4		4.815	74.02
4.831	21342.8		4.831	99.76		4.831	26855.1		4.831	86		4.831	32689.1		4.831	90.38		4.831	28660.9		4.831	87.5
4.847	20532		4.847	103.88		4.847	26884.9		4.847	80.24		4.847	33744.6		4.847	90.54		4.847	27929.1		4.847	96.48
4.863	19887		4.863	109.14		4.863	27252.9		4.863	90.2		4.863	32574.8		4.863	88.74		4.863	27296.1		4.863	104.04
4.879	20014		4.879	105.52		4.879	27402.8		4.879	101.22		4.879	29690.4		4.879	87.94		4.879	26987.4		4.879	97.78
4.895	19535.5		4.895	94.72		4.895	26922.8		4.895	98.3		4.895	28385.2		4.895	92.16		4.895	26532.2		4.895	93.38
4.912	19674		4.912	94.72		4.912	26292.4		4.912	100.48		4.912	29047.2		4.912	99.44		4.912	26649.4		4.912	95.94
4.928	18513.6		4.928	87.98		4.928	25292.6		4.928	98.4		4.928	29501.8		4.928	106.66		4.928	25404.1		4.928	101.04
4.944	17674.4		4.944	88.86		4.944	25044.8		4.944	106.96		4.944	29834.2		4.944	95.32		4.944	24526.1		4.944	97.94
4.96	16922		4.96	97.06		4.96	24635.1		4.96	97.94		4.96	28558.8		4.96	87.46		4.96	24306.8		4.96	88.4
4.976	16076.3		4.976	109		4.976	24114.5		4.976	99.8		4.976	27661.8		4.976	92.78		4.976	25404.4		4.976	87.68
4.992	16607.9		4.992	113		4.992	24856.7		4.992	90.22		4.992	26587.6		4.992	96.56		4.992	25928.4		4.992	90.8
5.008	17355.8		5.008	110.52		5.008	24723.4		5.008	89.64		5.008	27078.3		5.008	91.3		5.008	25186.9		5.008	88.52
5.024	17588.7		5.024	111.76		5.024	24769.3		5.024	87.26		5.024	26509.5		5.024	86.06		5.024	23876.1		5.024	94.04
5.04	17163.9		5.04	116.68		5.04	23415.6		5.04	93.18		5.04	25728.9		5.04	86.28		5.04	22929.4		5.04	94.18
5.056	16674.5		5.056	108.12		5.056	22733.5		5.056	90.7		5.056	25729.5		5.056	89.04		5.056	22107		5.056	97.7
5.072	17034.1		5.072	113.26		5.072	21303		5.072	82.52		5.072	25961.7		5.072	82.56		5.072	21892.3		5.072	83.24
5.088	16917.7		5.088	118.32		5.088	20613.1		5.088	79.44		5.088	25458.2		5.088	74.02		5.088	22037.1		5.088	82.2
5.104	15828.9		5.104	118.9		5.104	20872.7		5.104	80.86		5.104	24283.1		5.104	78.8		5.104	22551.2		5.104	74.16
5.121	15301.8		5.121	105.16		5.121	21305.8		5.121	93.18		5.121	24666.9		5.121	93.56		5.121	21520.4		5.121	72.38
5.137	14968.2		5.137	99.76		5.137	21251.8		5.137	96.62		5.137	24932.6		5.137	111.12		5.137	20460.3		5.137	80.1
5.153	14983.5		5.153	96.2		5.153	21130.9		5.153	100.3		5.153	24991.1		5.153	106.4		5.153	20084.3		5.153	93.32
5.169	14938.7		5.169	97.12		5.169	20499.1		5.169	96.14		5.169	24778.8		5.169	93.08		5.169	20486.9		5.169	90.94
5.185	14551.9		5.185	96.88		5.185	21225.6		5.185	91.24		5.185	24326.3		5.185	85.34		5.185	20534.9		5.185	79.6
5.201	14566		5.201	98.88		5.201	21545.7		5.201	83.8		5.201	23995.9		5.201	85.28		5.201	20381.6		5.201	74.3
5.217	14483.8		5.217	106.6		5.217	22779.5		5.217	85.94		5.217	23425.7		5.217	90.62		5.217	19936.1		5.217	83.4
5.233	14884.8		5.233	112.88		5.233	23867.2		5.233	87.74		5.233	23901.3		5.233	85.96		5.233	19585.6		5.233	89.5
5.249	14890		5.249	117.14		5.249	24898		5.249	87.86		5.249	24668.3		5.249	90.38		5.249	19405.1		5.249	87.62
5.265	14827.8		5.265	111.34		5.265	29480.5		5.265	81.56		5.265	24862.3		5.265	79.16		5.265	19101.4		5.265	78.64
5.281	14152.5		5.281	111.46		5.281	37032.8		5.281	80.16		5.281	24566.3		5.281	88.2		5.281	19711.8		5.281	82.46
5.297	14169		5.297	108.64		5.297	49948.1		5.297	79.54		5.297	24829		5.297	83.58		5.297	19921.1		5.297	94.36
5.314	13457.9		5.314	116.7		5.314	65019.7		5.314	83.8		5.314	25340.2		5.314	86.86		5.314	21806.6		5.314	96.96
5.33	13742.5		5.33	115.3		5.33	86035.4		5.33	88.94		5.33	26648.6		5.33	73.82		5.33	21072		5.33	86.66
5.346	12996.5		5.346	120.46		5.346	107123		5.346	95.46		5.346	26799.3		5.346	71.66		5.346	20592.1		5.346	81.4
5.362	13107.6		5.362	125.38		5.362	127098		5.362	94.16		5.362	28584.4		5.362	70.74		5.362	20448.6		5.362	77.5
5.378	12416.2		5.378	126.28		5.378	135245		5.378	107.44		5.378	28735.1		5.378	72.28		5.378	20351.2		5.378	71.96
5.394	12795.3		5.394	116.56		5.394	131642		5.394	111.78		5.394	29629.6		5.394	74.02		5.394	20816.5		5.394	68.28
5.41	12609.5		5.41	100.46		5.41	117583		5.41	123.34		5.41	27885.8		5.41	81.56		5.41	20543		5.41	82.06
5.426	12298.7		5.426	102.02		5.426	100635		5.426	115.38		5.426	26765.8		5.426	91.92		5.426	21835.5		5.426	84.82
5.442	11668.2		5.442	95.46		5.442	84281.1		5.442	103.9		5.442	25534.9		5.442	91.44		5.442	20787.9		5.442	81.64
5.458	11544.4		5.458	92.38		5.458	67263		5.458	98.1		5.458	24953.2		5.458	87.38		5.458	19898.2		5.458	72.32
5.474	12002.1		5.474	140.56		5.474	56718.4		5.474	98.38		5.474	23491.4		5.474	88.7		5.474	18213.3		5.474	79.34
5.49	11799.1		5.49	175.72		5.49	45641.5		5.49	105.3		5.49	22134.4		5.49	93.22		5.49	17555.7		5.49	81.3
5.506	11915.8		5.506	177.44		5.506	37404.7		5.506	97.08		5.506	20884.3		5.506	89.08		5.506	16216.7		5.506	81.06
5.523	11936.1		5.523	121.08		5.523	29766		5.523	91.08		5.523	20941.2		5.523	74.66		5.523	16004.8		5.523	78.56
5.539	11813.5		5.539	101.64		5.539	27670.9		5.539	97.24		5.539	20911.8		5.539	69.46		5.539	16088.1		5.539	80.5
5.555	11834.4		5.555	98.76		5.555	25704.6		5.555	92.48		5.555	20217		5.555	77.18		5.555	17002		5.555	85
5.571	11548.1		5.571	107.56		5.571	24266.6		5.571	98.14		5.571	19612.5		5.571	89.4		5.571	17904.4		5.571	82.12
5.587	11753.8		5.587	104.72		5.587	22639.8		5.587	89.04		5.587	19518.3		5.587	96.28		5.587	18469.4		5.587	83.3
5.603	11466		5.603	106.74		5.603	22614.8		5.603	91.52		5.603	20289.7		5.603	94.8		5.603	19434.1		5.603	87.5
5.619	11293.8		5.619	102.2		5.619	21299.1		5.619	83.74		5.619	20067.3		5.619	88.84		5.619	18927.3		5.619	87.54
5.635	11463.3		5.635	94.42		5.635	21239.1		5.635	79.34		5.635	20087.3		5.635	85.36		5.635	18343.6		5.635	81.98
5.651	11157.3		5.651	84.96		5.651	20014.7		5.651	87.18		5.651	19910.5		5.651	80.86		5.651	17054		5.651	80.5
5.667	11246.5		5.667	80.54		5.667	20211.2		5.667	83.54		5.667	20007		5.667	81.02		5.667	17243.3		5.667	86.44
5.683	11121		5.683	87.92		5.683	19829.8		5.683	89.24		5.683	19707.2		5.683	81.32		5.683	17409.2		5.683	88.16
5.699	11139		5.699	86.3		5.699	20393.8		5.699	120.1		5.699	20139.7		5.699	82.64		5.699	16981.4		5.699	78.08
5.715	11187.7		5.715	88.74		5.715	20903.3		5.715	136.42		5.715	20962.2		5.715	84.94		5.715	17302.6		5.715	69.26
5.732	10818.8		5.732	86.8		5.732	22256.8		5.732	124.9		5.732	21011.6		5.732	85.26		5.732	16768		5.732	66.5
5.748	11174.3		5.748	90		5.748	22040		5.748	87.02		5.748	21451.5		5.748	86.46		5.748	16989.2		5.748	73.86
5.764	10904.2		5.764	89.08		5.764	20640.2		5.764	85.36		5.764	20779.2		5.764	82.46		5.764	17014.7		5.764	77.58
5.78	10968.4		5.78	92.48		5.78	18926.1		5.78	89.1		5.78	20149.7		5.78	84.22		5.78	17443.9		5.78	83.4
5.796	10361.8		5.796	89.28		5.796	19048		5.796	82.68		5.796	19049.5		5.796	81.66		5.796	17289.1		5.796	74.26
5.812	10597.7		5.812	90.92		5.812	19535.3		5.812	78.42		5.812	18243.9		5.812	86.66		5.812	16546.2		5.812	71.84
5.828	10769.2		5.828	87.74		5.828	19594.5		5.828	77.78		5.828	18439.9		5.828	82.94		5.828	16130.3		5.828	66.58
5.844	10963.1		5.844	95.42		5.844	18139		5.844	82.36		5.844	18498.6		5.844	87.56		5.844	16005.8		5.844	73.76
5.86	11004.3		5.86	95.2		5.86	17570.9		5.86	79.02		5.86	18860.9		5.86	78.94		5.86	15453.2		5.86	81.02
5.876	10804		5.876	96.46		5.876	17649.5		5.876	90.38		5.876	18075.8		5.876	79.16		5.876	14752.8		5.876	83.66
5.892	11078.9		5.892	94.1		5.892	17888.1		5.892	95.18		5.892	16886		5.892	72.74		5.892	14810.9		5.892	82.52
5.908	10783.8		5.908	95.94		5.908	16752.4		5.908	101.94		5.908	16755.1		5.908	78.5		5.908	14981.8		5.908	80.26
5.924	11372.9		5.924	97.92		5.924	16833.2		5.924	102.7		5.924	16874.6		5.924	74.96		5.924	15018.5		5.924	75.8
5.941	11508		5.941	94.36		5.941	17399.5		5.941	96.34		5.941	17490.6		5.941	82.9		5.941	14503		5.941	70.22
5.957	11423		5.957	100.08		5.957	17966.3		5.957	83.28		5.957	17219.8		5.957	85.68		5.957	14328.6		5.957	71.48
5.973	10579		5.973	115.06		5.973	18008.4		5.973	76.46		5.973	17593.3		5.973	86.72		5.973	14206.5		5.973	77.8
5.989	10196		5.989	117.02		5.989	17551.3		5.989	83.12		5.989	17301.5		5.989	78.04		5.989	14175.8		5.989	86.22
6.005	9984.94		6.005	102.84		6.005	17044.6		6.005	97.34		6.005	17081		6.005	72.32		6.005	14546.2		6.005	85.9
6.021	9416.02		6.021	99		6.021	15952.8		6.021	90.78		6.021	16737.8		6.021	78.36		6.021	14326.9		6.021	83.86
6.037	9500.12		6.037	108.36		6.037	15525.8		6.037	88.44		6.037	16693.1		6.037	88.58		6.037	13531.8		6.037	82.94
6.053	9507.4		6.053	97.08		6.053	15031.7		6.053	85		6.053	16799		6.053	97.36		6.053	13601.1		6.053	81.28
6.069	9481.42		6.069	80.22		6.069	14302.1		6.069	87.14		6.069	17043.6		6.069	96.08		6.069	14131.7		6.069	81.22
6.085	8868.16		6.085	77.08		6.085	14474.4		6.085	85.82		6.085	16926.6		6.085	86.84		6.085	14548.6		6.085	82.84
6.101	9238.54		6.101	88.22		6.101	14834		6.101	76.74		6.101	16905.2		6.101	80.9		6.101	14267.1		6.101	88.98
6.117	9510.16		6.117	92.4		6.117	15337.9		6.117	87.76		6.117	16303.2		6.117	81.9		6.117	14207		6.117	95.34
6.134	9499.8		6.134	98.26		6.134	15416		6.134	93.12		6.134	16228.6		6.134	83.68		6.134	14245.7		6.134	93.36
6.15	9364.18		6.15	109.54		6.15	15561.5		6.15	107.02		6.15	15917.2		6.15	81.08		6.15	13917.1		6.15	87.88
6.166	9177.74		6.166	122.78		6.166	15700.2		6.166	100.78		6.166	15850.8		6.166	81.98		6.166	13825.3		6.166	79.46
6.182	9165.6		6.182	124.12		6.182	15233.4		6.182	109.64		6.182	15646.9		6.182	78.28		6.182	14092		6.182	68.9
6.198	8911.3		6.198	123.2		6.198	14615.3		6.198	98.96		6.198	15467.2		6.198	78.44		6.198	14463.2		6.198	62.6
6.214	8980.24		6.214	112.06		6.214	14224.9		6.214	86.74		6.214	15890		6.214	76.9		6.214	14630.4		6.214	64.6
6.23	9129.34		6.23	103		6.23	14540.8		6.23	76.82		6.23	16555.5		6.23	78.58		6.23	13926.1		6.23	77.7
6.246	8929.82		6.246	98.74		6.246	14659.5		6.246	82.9		6.246	16629.1		6.246	84.36		6.246	13542.3		6.246	95.32
6.262	8977.64		6.262	104.32		6.262	14282.2		6.262	100.14		6.262	15985.4		6.262	85.38		6.262	13226		6.262	94.2
6.278	8530.82		6.278	115.38		6.278	13555.7		6.278	95.36		6.278	15492.2		6.278	81.56		6.278	13468.2		6.278	84.46
6.294	8739.24		6.294	111.46		6.294	13131.9		6.294	96.32		6.294	15182.1		6.294	74.62		6.294	13460.5		6.294	137.68
6.31	8879.92		6.31	107.9		6.31	13362.4		6.31	92.38		6.31	15387.5		6.31	76.76		6.31	13062.8		6.31	161.08
6.326	9068.88		6.326	103.44		6.326	14145.7		6.326	100.04		6.326	16106.7		6.326	86.46		6.326	13168.3		6.326	158.48
6.343	8963.82		6.343	112.06		6.343	14211		6.343	98.3		6.343	16647.1		6.343	88.48		6.343	13641		6.343	95.06
6.359	8561.3		6.359	107.52		6.359	14092.7		6.359	88.02		6.359	16150.2		6.359	87.36		6.359	13625.6		6.359	86.34
6.375	8297.42		6.375	98.98		6.375	13439		6.375	85.28		6.375	14883.7		6.375	87.4		6.375	13225.2		6.375	85.9
6.391	8303.28		6.391	83.36		6.391	13499.7		6.391	87.48		6.391	14580.7		6.391	85.06		6.391	12515.3		6.391	85.4
6.407	8147.92		6.407	87.84		6.407	13315.3		6.407	100.84		6.407	14776.2		6.407	79.08		6.407	12686.5		6.407	85.28
6.423	8143.04		6.423	94.7		6.423	13448.1		6.423	100.76		6.423	15079		6.423	71.68		6.423	12313.9		6.423	79.02
6.439	7825.72		6.439	100.44		6.439	13190.5		6.439	96.32		6.439	14782.1		6.439	75.24		6.439	12765.2		6.439	79.18
6.455	8096.7		6.455	99.14		6.455	13194.6		6.455	87.34		6.455	14524.4		6.455	85.98		6.455	12687.4		6.455	80.6
6.471	8079.58		6.471	93.34		6.471	13396		6.471	78.68		6.471	15065.6		6.471	92.36		6.471	13588.8		6.471	83.1
6.487	8365.22		6.487	94.8		6.487	13482.1		6.487	82.08		6.487	14852.8		6.487	90.1		6.487	12977.1		6.487	75.88
6.503	8423.02		6.503	93.94		6.503	14539.1		6.503	82.98		6.503	14501.4		6.503	82.2		6.503	12346.2		6.503	72.16
6.519	8547.44		6.519	103.34		6.519	14749.9		6.519	88.34		6.519	14263.9		6.519	78.28		6.519	11495.3		6.519	78.18
6.535	8495.48		6.535	102.56		6.535	14567.2		6.535	75.14		6.535	14196.7		6.535	82.86		6.535	11341.8		6.535	81.5
6.552	8080.06		6.552	109.58		6.552	13515		6.552	80.8		6.552	14514.5		6.552	87.88		6.552	11638.8		6.552	88.1
6.568	7913.5		6.568	105.42		6.568	13709.1		6.568	83.46		6.568	13737		6.568	85.68		6.568	11473.1		6.568	82.26
6.584	7721.94		6.584	95.84		6.584	13806.9		6.584	95.82		6.584	13643.1		6.584	80.8		6.584	11849.6		6.584	89.42
6.6	7851.7		6.6	77.56		6.6	13601.8		6.6	90.7		6.6	13310.7		6.6	85.02		6.6	11965.9		6.6	85.04
6.616	7730.12		6.616	81.38		6.616	12610		6.616	87		6.616	13565.8		6.616	87.24		6.616	12346.8		6.616	91.12
6.632	7487.26		6.632	94.38		6.632	12512.8		6.632	79.66		6.632	13541.2		6.632	82.78		6.632	11874		6.632	85.94
6.648	7342.4		6.648	115.94		6.648	12470.8		6.648	78.72		6.648	13429.9		6.648	80.26		6.648	11703.3		6.648	82.4
6.664	7314.3		6.664	117.88		6.664	12719.5		6.664	77.78		6.664	13567.2		6.664	86.36		6.664	11491.7		6.664	72.98
6.68	7407.32		6.68	125.08		6.68	12046.2		6.68	84.88		6.68	13942.6		6.68	96.92		6.68	11847.8		6.68	75.5
6.696	7380.22		6.696	117.7		6.696	11533.8		6.696	80.6		6.696	13717.4		6.696	93.44		6.696	11960.6		6.696	74.5
6.712	7376.16		6.712	120.16		6.712	11358.6		6.712	87.44		6.712	13601.8		6.712	84.56		6.712	11874		6.712	75.96
6.728	7187.8		6.728	116.74		6.728	11398.7		6.728	79.62		6.728	13295.2		6.728	75.4		6.728	11763.8		6.728	72.2
6.744	7152.92		6.744	115.68		6.744	11279.7		6.744	82.18		6.744	13549.8		6.744	77.26		6.744	11300.3		6.744	73.92
6.761	7032.94		6.761	106.16		6.761	11927.7		6.761	75.78		6.761	13269.6		6.761	82.5		6.761	11165.2		6.761	81.8
6.777	7053.5		6.777	106.72		6.777	12028.3		6.777	76.38		6.777	13086.7		6.777	89.8		6.777	10788.4		6.777	78.4
6.793	7025.68		6.793	107.84		6.793	12058.6		6.793	78.34		6.793	12790.8		6.793	85.3		6.793	10923.1		6.793	79.4
6.809	7070.54		6.809	110.4		6.809	11679.9		6.809	82.36		6.809	13150.9		6.809	78.28		6.809	11057.9		6.809	71.54
6.825	7096.16		6.825	106.1		6.825	11790.4		6.825	86.52		6.825	12954.4		6.825	83.7		6.825	11332.3		6.825	84.36
6.841	7434.02		6.841	96.34		6.841	12032.4		6.841	85.48		6.841	13145.3		6.841	86.4		6.841	11067.8		6.841	88
6.857	7476.1		6.857	85.4		6.857	11600.4		6.857	80.98		6.857	12671.3		6.857	88.66		6.857	10836.6		6.857	90.58
6.873	7390.36		6.873	128.1		6.873	12013.7		6.873	77.06		6.873	12720.1		6.873	78.74		6.873	10976.8		6.873	79.08
6.889	6971.8		6.889	149.32		6.889	12034.6		6.889	78.34		6.889	12551.3		6.889	82.18		6.889	11480.9		6.889	81.72
6.905	6957.14		6.905	145.5		6.905	12244.6		6.905	79.28		6.905	12602.9		6.905	77.76		6.905	11130.2		6.905	80.52
6.921	7164.94		6.921	95.94		6.921	11987.3		6.921	84.72		6.921	12678.6		6.921	75.58		6.921	10592.6		6.921	84.84
6.937	7204.12		6.937	93.02		6.937	11836.1		6.937	85.66		6.937	12553.8		6.937	73.3		6.937	10169.6		6.937	83.84
6.954	7197.62		6.954	87.6		6.954	11740.1		6.954	82.72		6.954	12434.2		6.954	74.6		6.954	10533.2		6.954	79.26
6.97	7270.68		6.97	82.38		6.97	11609.6		6.97	81.18		6.97	12137.7		6.97	71.96		6.97	10603		6.97	74.64
6.986	7301.34		6.986	80.82		6.986	12179.5		6.986	75.14		6.986	12000.9		6.986	69.32		6.986	10395.4		6.986	76.18
7.002	7178.48		7.002	96.1		7.002	13499.1		7.002	81.12		7.002	11928.8		7.002	67.94		7.002	10158		7.002	82.54
7.018	6634.1		7.018	101.4		7.018	13162.1		7.018	77.9		7.018	11727.5		7.018	72.78		7.018	10595.1		7.018	83.22
7.034	6726.64		7.034	101.38		7.034	12136.8		7.034	85.86		7.034	12114.7		7.034	79.98		7.034	10944.4		7.034	81.1
7.05	6810.78		7.05	97.38		7.05	11795.2		7.05	87.78		7.05	12311.1		7.05	80.74		7.05	11015.3		7.05	79.94
7.066	7117.22		7.066	97.6		7.066	12129		7.066	87.22		7.066	12637.4		7.066	79.3		7.066	10617.6		7.066	76.02
7.082	6861.14		7.082	91.06		7.082	12247.9		7.082	83.32		7.082	12287.8		7.082	73		7.082	10598.7		7.082	68.44
7.098	6621.16		7.098	87.04		7.098	11254.5		7.098	80.3		7.098	12235.7		7.098	80.46		7.098	10523.5		7.098	65.18
7.114	6546.32		7.114	81.54		7.114	11121.8		7.114	88.4		7.114	12818.5		7.114	87.66		7.114	10403.7		7.114	71.2
7.13	6665.32		7.13	87.72		7.13	10656		7.13	85.28		7.13	13016.2		7.13	95.8		7.13	10263		7.13	76.8
7.146	6759.28		7.146	93.74		7.146	10496		7.146	83.34		7.146	12987.6		7.146	93.32		7.146	9810.04		7.146	81.94
7.163	6580.7		7.163	101.26		7.163	10480.1		7.163	77.74		7.163	12430.1		7.163	89.86		7.163	9342.08		7.163	78.44
7.179	6460.98		7.179	105.52		7.179	10617.1		7.179	82.9		7.179	12270.4		7.179	83.04		7.179	9571.5		7.179	77.82
7.195	7121.08		7.195	107.06		7.195	10721.5		7.195	81.92		7.195	11902.3		7.195	74.4		7.195	10393.1		7.195	70.74
7.211	7258.88		7.211	99.14		7.211	10677.9		7.211	81.62		7.211	11392.3		7.211	74.78		7.211	10666.3		7.211	66.88
7.227	7300.88		7.227	95.98		7.227	11275.1		7.227	73.54		7.227	11347.8		7.227	79.72		7.227	10243		7.227	71.22
7.243	6598.36		7.243	87.94		7.243	11385.7		7.243	71.6		7.243	11454.3		7.243	84.64		7.243	9629.06		7.243	81.22
7.259	6559.28		7.259	91.34		7.259	11592.6		7.259	70		7.259	11861		7.259	85.02		7.259	9479.26		7.259	81
7.275	6486		7.275	91.54		7.275	11346.3		7.275	74.22		7.275	11963.1		7.275	87.12		7.275	9571.56		7.275	75.04
7.291	6637.94		7.291	105.04		7.291	11226.7		7.291	80.24		7.291	11947		7.291	91.52		7.291	9497.76		7.291	71.84
7.307	6664.94		7.307	105.96		7.307	10940.8		7.307	82.48		7.307	11721.4		7.307	83.24		7.307	9258.64		7.307	80.8
7.323	6690.8		7.323	105.78		7.323	10399.4		7.323	90.94		7.323	11603.6		7.323	77.98		7.323	9033.32		7.323	83.44
7.339	6536.98		7.339	105.82		7.339	10465.2		7.339	87.22		7.339	11401.6		7.339	71.06		7.339	9536.48		7.339	81.14
7.355	6416.96		7.355	105.16		7.355	10721.5		7.355	84.48		7.355	11549.8		7.355	77.38		7.355	10399.6		7.355	74.64
7.372	6309.72		7.372	112.82		7.372	10860.9		7.372	72.12		7.372	12163.2		7.372	78.84		7.372	10196.9		7.372	71.64
7.388	6353.16		7.388	112.04		7.388	10813		7.388	72.54		7.388	12061.8		7.388	82.22		7.388	9780.8		7.388	77
7.404	6435.52		7.404	113.62		7.404	10618.1		7.404	70.56		7.404	11490.4		7.404	78.16		7.404	8997.66		7.404	81.46
7.42	6191.88		7.42	102.78		7.42	10913.6		7.42	73.6		7.42	11140		7.42	74.46		7.42	9247.58		7.42	85.92
7.436	6143.54		7.436	105.68		7.436	10924		7.436	71.36		7.436	11474.2		7.436	75.26		7.436	9377.06		7.436	85.1
7.452	6136.2		7.452	97.98		7.452	10797.6		7.452	79.04		7.452	11970.9		7.452	80.12		7.452	9577.18		7.452	81.6
7.468	6336.88		7.468	92.42		7.468	10292.1		7.468	81.24		7.468	11819.2		7.468	81.88		7.468	9593.78		7.468	76.5
7.484	6288.84		7.484	78.84		7.484	10183.5		7.484	85.14		7.484	11579.7		7.484	83.18		7.484	9451.3		7.484	66.12
7.5	6246.5		7.5	78.1		7.5	10209		7.5	84.7		7.5	11011.8		7.5	82.48		7.5	9568.58		7.5	65.74
7.516	6115.72		7.516	79.52		7.516	10420.9		7.516	85.06		7.516	11131.6		7.516	82.56		7.516	9468.34		7.516	74.46
7.532	5998.68		7.532	94.1		7.532	10160.8		7.532	82.56		7.532	11730.2		7.532	85.6		7.532	9317.92		7.532	84.66
7.548	6038.9		7.548	101.46		7.548	10101.9		7.548	79.02		7.548	11870.9		7.548	93.66		7.548	9120.42		7.548	83.58
7.564	5995.5		7.564	98.9		7.564	10048.4		7.564	79.02		7.564	11468.9		7.564	88.56		7.564	9399.4		7.564	75.46
7.581	6038		7.581	85.66		7.581	10099.7		7.581	75.04		7.581	10666.4		7.581	84.2		7.581	9408.06		7.581	71.16
7.597	6051.3		7.597	84.44		7.597	9659.04		7.597	78.06		7.597	10681.9		7.597	81.54		7.597	9148.24		7.597	73.96
7.613	6096.92		7.613	92.3		7.613	9308.58		7.613	75.88		7.613	10460.2		7.613	86.02		7.613	8914.38		7.613	77.38
7.629	6237.22		7.629	112.96		7.629	9193.42		7.629	72.96		7.629	10599.4		7.629	82.76		7.629	9121.7		7.629	90.76
7.645	6010.48		7.645	115.06		7.645	9320.46		7.645	75.86		7.645	10665		7.645	111.18		7.645	9032.12		7.645	94.6
7.661	5844.38		7.661	110.72		7.661	9386.42		7.661	78.72		7.661	10848.8		7.661	152.9		7.661	8981.56		7.661	99.9
7.677	5535.8		7.677	106.14		7.677	9463.02		7.677	83.8		7.677	10843.3		7.677	163.92		7.677	8517.68		7.677	86.34
7.693	5611.28		7.693	115.96		7.693	9742.16		7.693	87.06		7.693	10983		7.693	133.5		7.693	8603.26		7.693	81.9
7.709	5855.12		7.709	113.4		7.709	9865.48		7.709	87.22		7.709	11150.7		7.709	92.22		7.709	8564.88		7.709	78.52
7.725	5868.88		7.725	117.04		7.725	9722.86		7.725	84.36		7.725	11005.1		7.725	75.86		7.725	8941.26		7.725	82.26
7.741	5892.7		7.741	106.6		7.741	9274.74		7.741	75.5		7.741	11045.4		7.741	72.22		7.741	8979.36		7.741	87.06
7.757	5717.4		7.757	113.82		7.757	8936.28		7.757	79.54		7.757	11133.5		7.757	75.64		7.757	8895.92		7.757	79.24
7.774	5983.5		7.774	100.84		7.774	8670.84		7.774	72.12		7.774	10876.9		7.774	77.34		7.774	9744.36		7.774	74.48
7.79	5888.5		7.79	103.52		7.79	8784.98		7.79	74.16		7.79	10437.1		7.79	83.02		7.79	9883.44		7.79	67.72
7.806	5887		7.806	101.62		7.806	8961.4		7.806	69.5		7.806	9985.34		7.806	80.92		7.806	9840.3		7.806	72.86
7.822	5739.34		7.822	102.56		7.822	9324.46		7.822	82.48		7.822	10235		7.822	83.98		7.822	8725.26		7.822	77.32
7.838	5892.88		7.838	102.84		7.838	9531.66		7.838	83.24		7.838	10395.3		7.838	79.54		7.838	8570.28		7.838	84.66
7.854	5932.46		7.854	100.84		7.854	9167.62		7.854	86.9		7.854	10741.4		7.854	87.36		7.854	8432.34		7.854	82.9
7.87	5998.24		7.87	107.72		7.87	9016.02		7.87	78.74		7.87	10654.2		7.87	80.68		7.87	8476.88		7.87	79.8
7.886	6091.48		7.886	105.54		7.886	8930		7.886	76.48		7.886	10506.5		7.886	77.64		7.886	8390.16		7.886	75.8
7.902	6090.04		7.902	104.12		7.902	9016.4		7.902	81.28		7.902	10342.2		7.902	75.6		7.902	8690.34		7.902	84.48
7.918	5935.64		7.918	104.24		7.918	8862.64		7.918	84.72		7.918	10348.6		7.918	75.9		7.918	8768.72		7.918	87.9
7.934	6032.32		7.934	102.26		7.934	8744.54		7.934	82.5		7.934	10428		7.934	74.7		7.934	9095.84		7.934	124.42
7.95	6144.6		7.95	102.54		7.95	9017.92		7.95	98.76		7.95	10281.2		7.95	76.46		7.95	8972.82		7.95	239.9
7.966	6076.9		7.966	102.7		7.966	9296.46		7.966	111.9		7.966	10149		7.966	83.92		7.966	9317.94		7.966	275.32
7.983	5950.9		7.983	117.12		7.983	9399.32		7.983	117.82		7.983	10348		7.983	87.54		7.983	9534.2		7.983	295.36
7.999	5690.8		7.999	110.16		7.999	9586.76		7.999	107.74		7.999	10514.1		7.999	80.18		7.999	9647.72		7.999	259.58
8.015	5864.74		8.015	100.66		8.015	9723.42		8.015	101.62		8.015	10473.2		8.015	70.44		8.015	9738.62		8.015	258
8.031	5750.8		8.031	87.46		8.031	9720.26		8.031	94.58		8.031	10314.2		8.031	68.94		8.031	9554.64		8.031	182.9
8.047	5910.66		8.047	99.26		8.047	9475.72		8.047	87.48		8.047	10549.3		8.047	80.7		8.047	9586.36		8.047	106.04
8.063	5741.28		8.063	110.22		8.063	9012.92		8.063	82.9		8.063	10070.3		8.063	87.96		8.063	9153.52		8.063	82.92
8.079	5968.06		8.079	111.98		8.079	8806.08		8.079	77.66		8.079	9608.36		8.079	85.24		8.079	8703.64		8.079	80.62
8.095	6027.16		8.095	108.08		8.095	8670.68		8.095	66.8		8.095	9354.22		8.095	82		8.095	8254.46		8.095	96.48
8.111	6046.36		8.111	101.08		8.111	8747.64		8.111	69.86		8.111	9831.14		8.111	78.48		8.111	8191.26		8.111	122.36
8.127	5781.34		8.127	112.36		8.127	8846.86		8.127	78.04		8.127	9747.72		8.127	76.24		8.127	8382.38		8.127	139.9
8.143	5609.4		8.143	105.9		8.143	8696.36		8.143	83.68		8.143	9849.7		8.143	80.28		8.143	8490.44		8.143	130.28
8.159	5699.72		8.159	106		8.159	8444.14		8.159	89.28		8.159	9633.32		8.159	85.78		8.159	8536.66		8.159	117.1
8.175	5742.7		8.175	92.74		8.175	8333.62		8.175	91.56		8.175	9909.5		8.175	91.32		8.175	8311.78		8.175	106.98
8.192	5840.86		8.192	101.7		8.192	8621.56		8.192	94.62		8.192	9686.28		8.192	92.28		8.192	7991.8		8.192	100.5
8.208	5829.24		8.208	101.78		8.208	8764.4		8.208	89.68		8.208	9983.84		8.208	89.06		8.208	7713.94		8.208	88.52
8.224	5909.46		8.224	114.1		8.224	8778.24		8.224	81.56		8.224	9786.5		8.224	79.56		8.224	7884.74		8.224	86.32
8.24	5873.9		8.24	110.82		8.24	8612.52		8.24	82.66		8.24	9800.44		8.24	74.28		8.24	8353.58		8.24	85.86
8.256	5810.72		8.256	119.94		8.256	8763.94		8.256	82.82		8.256	9546.64		8.256	74.52		8.256	8541.56		8.256	95.5
8.272	5867.1		8.272	116.32		8.272	9095.08		8.272	87.96		8.272	9754.22		8.272	77.1		8.272	8456.42		8.272	96
8.288	5925.56		8.288	140.96		8.288	9204.4		8.288	78.94		8.288	9917.28		8.288	73.66		8.288	8395.68		8.288	99.42
8.304	5955.96		8.304	151.66		8.304	9218.32		8.304	70.68		8.304	10020.5		8.304	79.9		8.304	8521.14		8.304	90.44
8.32	5958.74		8.32	152.74		8.32	8826.56		8.32	67.32		8.32	9675.88		8.32	87.02		8.32	8545.02		8.32	89.96
8.336	5901.84		8.336	128		8.336	8835.8		8.336	69.7		8.336	9641.2		8.336	90.26		8.336	8628		8.336	86.06
8.352	5691.04		8.352	107.2		8.352	8697.38		8.352	72.4		8.352	10192.9		8.352	97.54		8.352	8636.02		8.352	80.8
8.368	5525.78		8.368	100.86		8.368	9126.62		8.368	73.54		8.368	10698.4		8.368	96.68		8.368	8524.92		8.368	81.32
8.384	5271.58		8.384	95.92		8.384	9393.66		8.384	76.48		8.384	10447.3		8.384	93.44		8.384	8477.72		8.384	80.16
8.401	5103.02		8.401	96.2		8.401	9462.34		8.401	81.06		8.401	10051.6		8.401	89.04		8.401	8575.74		8.401	76.86
8.417	5218.6		8.417	95.54		8.417	9360.16		8.417	79.72		8.417	9958.14		8.417	86.72		8.417	8815.74		8.417	72.3
8.433	5490.26		8.433	106.34		8.433	9357		8.433	76.86		8.433	10188		8.433	94.12		8.433	8952		8.433	79.26
8.449	5948.42		8.449	120.7		8.449	9580.02		8.449	79.58		8.449	9881.86		8.449	102.24		8.449	9258.88		8.449	87.42
8.465	5831.6		8.465	119.48		8.465	9296.52		8.465	86.96		8.465	10046		8.465	117.54		8.465	9050.7		8.465	85.88
8.481	5695.44		8.481	108.62		8.481	9701.22		8.481	92.96		8.481	9977.04		8.481	133.02		8.481	8527.54		8.481	75.48
8.497	5344.12		8.497	115.78		8.497	9678.46		8.497	90.3		8.497	9994.16		8.497	127.44		8.497	7851.7		8.497	75.64
8.513	5295.36		8.513	121.24		8.513	9513.12		8.513	95.96		8.513	10117.5		8.513	127.64		8.513	8159.92		8.513	78.96
8.529	5173.14		8.529	121.64		8.529	8972.66		8.529	96.58		8.529	10562.6		8.529	127.42		8.529	8046.18		8.529	93.22
8.545	5331.94		8.545	102.06		8.545	9137.38		8.545	89.34		8.545	10883.4		8.545	134.54		8.545	8159.52		8.545	98.9
8.561	5419.78		8.561	100.66		8.561	8864.26		8.561	76.52		8.561	10623		8.561	140.8		8.561	7895.1		8.561	102.6
8.577	5546.18		8.577	106.7		8.577	8501.5		8.577	69.8		8.577	10253.6		8.577	137		8.577	8242.6		8.577	95.3
8.594	5498.94		8.594	104.78		8.594	8394.46		8.594	75.98		8.594	10038.7		8.594	141.98		8.594	8051.6		8.594	95.4
8.61	5647.58		8.61	95.24		8.61	8623.64		8.61	71.96		8.61	9578.26		8.61	139.18		8.61	7780.08		8.61	98.46
8.626	5487		8.626	83.2		8.626	8501.74		8.626	81.88		8.626	9569.96		8.626	145.26		8.626	7528.66		8.626	104.24
8.642	5233.64		8.642	91.86		8.642	8338.8		8.642	81.5		8.642	9834.66		8.642	134.62		8.642	7660.6		8.642	98.98
8.658	5140.58		8.658	106.18		8.658	8528.62		8.658	84.48		8.658	10364.1		8.658	121.36		8.658	7675.86		8.658	98.06
8.674	5239.42		8.674	108.96		8.674	8476.6		8.674	76.38		8.674	10232		8.674	104.08		8.674	7725.7		8.674	95.7
8.69	5260.58		8.69	107.44		8.69	8052.16		8.69	81.04		8.69	10429.5		8.69	102.42		8.69	7689.4		8.69	94.16
8.706	5189.6		8.706	100.46		8.706	7679.94		8.706	86.86		8.706	10402.8		8.706	97.52		8.706	7932.92		8.706	92.36
8.722	5152.16		8.722	92.82		8.722	7871.38		8.722	87.06		8.722	10187.4		8.722	88.8		8.722	7949.92		8.722	89
8.738	5086.44		8.738	104.74		8.738	8383.58		8.738	76.2		8.738	9279.56		8.738	83.52		8.738	7980.4		8.738	93.78
8.754	5010		8.754	115.06		8.754	8600.3		8.754	68.24		8.754	8957.82		8.754	84		8.754	7671.24		8.754	95.56
8.77	4990.22		8.77	119.82		8.77	8464.14		8.77	82.06		8.77	9135.34		8.77	87.8		8.77	7569.74		8.77	90.76
8.786	4998.26		8.786	103.9		8.786	8585.58		8.786	88.06		8.786	9376.22		8.786	88.3		8.786	7684.58		8.786	82.1
8.803	4881.64		8.803	98.44		8.803	8518.14		8.803	87.7		8.803	9105.68		8.803	83.94		8.803	8053.52		8.803	84.76
8.819	4863.3		8.819	104.26		8.819	8309.04		8.819	70.5		8.819	9237.68		8.819	82.68		8.819	8169.8		8.819	87.2
8.835	4986.04		8.835	104.14		8.835	8000		8.835	81.86		8.835	9299.34		8.835	90.42		8.835	8106.4		8.835	85.38
8.851	5084.64		8.851	105.88		8.851	8026.66		8.851	89.66		8.851	9413.12		8.851	94.84		8.851	8193.26		8.851	74.74
8.867	4987.68		8.867	98.14		8.867	7992.56		8.867	101.2		8.867	9125.58		8.867	96.54		8.867	8312.6		8.867	84.18
8.883	4688.6		8.883	109.54		8.883	8135.96		8.883	92.12		8.883	9203.68		8.883	93.78		8.883	7998.94		8.883	84.46
8.899	4734.64		8.899	119.34		8.899	8122.26		8.899	85.14		8.899	9335.22		8.899	94.04		8.899	7656.6		8.899	80.3
8.915	4780.32		8.915	129.4		8.915	8291.4		8.915	81.7		8.915	9059.16		8.915	98.84		8.915	7459.24		8.915	73.5
8.931	4866.4		8.931	120.72		8.931	8041.46		8.931	80.64		8.931	8669.16		8.931	97.68		8.931	7745.86		8.931	81.72
8.947	4679.34		8.947	107.88		8.947	8208.24		8.947	83.9		8.947	8755.08		8.947	102.72		8.947	7503.62		8.947	87.62
8.963	4641.6		8.963	104.7		8.963	7811.42		8.963	78.76		8.963	8972.34		8.963	89.76		8.963	7583.36		8.963	82.02
8.979	4820.02		8.979	99.64		8.979	7726.18		8.979	89.02		8.979	9051.9		8.979	90.82		8.979	7335.1		8.979	78.3
8.995	4914.86		8.995	100.4		8.995	7638.74		8.995	84.66		8.995	9000.7		8.995	80.02		8.995	7363.54		8.995	90.56
9.012	4990.58		9.012	94.34		9.012	7621.68		9.012	84.6		9.012	8802.16		9.012	85.34		9.012	7370.24		9.012	102.5
9.028	4911.92		9.028	89.68		9.028	7701.18		9.028	74.94		9.028	9141.88		9.028	77.28		9.028	7558.52		9.028	93.84
9.044	4901.42		9.044	88.52		9.044	7737.32		9.044	80.12		9.044	9173.12		9.044	80.94		9.044	7578.1		9.044	78.14
9.06	5043.82		9.06	88.92		9.06	7935.46		9.06	79.66		9.06	9722.72		9.06	78.34		9.06	7560.02		9.06	67.8
9.076	5185.28		9.076	93.86		9.076	7777		9.076	74.54		9.076	9429.44		9.076	80.68		9.076	7619.38		9.076	74.3
9.092	5364.06		9.092	86.54		9.092	7738.16		9.092	67.64		9.092	9409.4		9.092	80.02		9.092	7654.9		9.092	82.04
9.108	5031.1		9.108	84.04		9.108	7758.02		9.108	115.96		9.108	8945.64		9.108	75.86		9.108	7729.46		9.108	85.78
9.124	4725.12		9.124	80.1		9.124	7561.26		9.124	141.3		9.124	8683.92		9.124	80.74		9.124	7659.44		9.124	79.9
9.14	4517.5		9.14	83.88		9.14	7644.1		9.14	142.76		9.14	8506.84		9.14	84.22		9.14	7483.34		9.14	73.6
9.156	4650.46		9.156	96.92		9.156	7687.74		9.156	98.74		9.156	8314.32		9.156	86.04		9.156	7093.02		9.156	73.94
9.172	4852.2		9.172	110.4		9.172	7995.92		9.172	93.38		9.172	8402.46		9.172	85.02		9.172	7399.84		9.172	76.6
9.188	5012.2		9.188	127.18		9.188	7795.96		9.188	89.94		9.188	8371.98		9.188	89.42		9.188	7772.5		9.188	80.78
9.204	5017.46		9.204	114.04		9.204	7523.06		9.204	90.24		9.204	8652.5		9.204	90.4		9.204	7695.74		9.204	80.42
9.221	4898.1		9.221	107.08		9.221	7162.44		9.221	82.3		9.221	8974.48		9.221	91.76		9.221	7374.36		9.221	81.78
9.237	4711.72		9.237	100.04		9.237	6996.02		9.237	87.62		9.237	8788.82		9.237	92.24		9.237	7207.26		9.237	78.26
9.253	4641.02		9.253	101.22		9.253	7182.68		9.253	86.9		9.253	9541.04		9.253	89.48		9.253	7454.8		9.253	79.76
9.269	4719.42		9.269	96.86		9.269	7247.56		9.269	94.22		9.269	9323.58		9.269	81.96		9.269	7596.7		9.269	81.98
9.285	4914.74		9.285	83.42		9.285	7735.64		9.285	90.44		9.285	9193.04		9.285	72.7		9.285	7293.56		9.285	88.4
9.301	4903.12		9.301	86.42		9.301	7955.2		9.301	89.24		9.301	8286.68		9.301	79.22		9.301	7007.52		9.301	90.7
9.317	4689.76		9.317	85.74		9.317	7959.86		9.317	88.28		9.317	8206.48		9.317	85.18		9.317	6778.32		9.317	96.32
9.333	4577.06		9.333	91.48		9.333	7457.04		9.333	94.86		9.333	8420.3		9.333	81.54		9.333	7076.82		9.333	95.2
9.349	4649.86		9.349	92.86		9.349	7201.46		9.349	90.2		9.349	8639.08		9.349	75.62		9.349	7074.98		9.349	96.8
9.365	4863.8		9.365	93.46		9.365	7313.84		9.365	82.8		9.365	8557.48		9.365	72.34		9.365	6854.62		9.365	92.06
9.381	4973.5		9.381	99.3		9.381	7464.38		9.381	70.46		9.381	8375.96		9.381	75.04		9.381	6983.06		9.381	91.22
9.397	4958.88		9.397	99.34		9.397	7472.3		9.397	70.52		9.397	8119.32		9.397	69.3		9.397	7091.92		9.397	82.16
9.414	4715.5		9.414	98.94		9.414	7511.92		9.414	75.96		9.414	8141.08		9.414	69.48		9.414	7011.12		9.414	71.3
9.43	4675.58		9.43	96.68		9.43	7613.4		9.43	82.16		9.43	8183.5		9.43	73.9		9.43	6796.92		9.43	74.12
9.446	4854.6		9.446	96.24		9.446	7770.38		9.446	86.94		9.446	8191.8		9.446	81.5		9.446	7127.7		9.446	78.86
9.462	5039.7		9.462	97.58		9.462	7470.22		9.462	82.44		9.462	8410.14		9.462	83.12		9.462	7363.16		9.462	83.34
9.478	4966.54		9.478	94.7		9.478	7435.34		9.478	80.64		9.478	8259.28		9.478	76.52		9.478	7153.46		9.478	76.88
9.494	4678.42		9.494	92.26		9.494	7362.92		9.494	79.04		9.494	8338.86		9.494	66.72		9.494	7040.54		9.494	82.56
9.51	4604		9.51	91.1		9.51	7681.54		9.51	87.98		9.51	8270.62		9.51	76.4		9.51	7023.24		9.51	84.32
9.526	4570.26		9.526	88.16		9.526	7522.06		9.526	91.1		9.526	8281.48		9.526	83.4		9.526	7137.36		9.526	87.56
9.542	4623.54		9.542	94.32		9.542	7582.96		9.542	97.62		9.542	8232.38		9.542	89.5		9.542	7019.62		9.542	85.26
9.558	4651.94		9.558	97.56		9.558	7499.66		9.558	88.24		9.558	8395.86		9.558	80.68		9.558	7236.68		9.558	76.62
9.574	4732.08		9.574	98.26		9.574	7551.02		9.574	95.3		9.574	8701.44		9.574	77.9		9.574	6974.52		9.574	73.48
9.59	4734.68		9.59	91.7		9.59	7679.84		9.59	90.5		9.59	8958.26		9.59	75.4		9.59	6773.04		9.59	75.86
9.606	4636.52		9.606	85.14		9.606	7759.54		9.606	92.78		9.606	9028.86		9.606	76.94		9.606	6415.88		9.606	82.26
9.623	4567.18		9.623	85.38		9.623	7841.88		9.623	77.54		9.623	8784.16		9.623	74.52		9.623	6456.84		9.623	78.74
9.639	4574.66		9.639	88.44		9.639	7662.8		9.639	75.94		9.639	8614.82		9.639	69.44		9.639	6878.44		9.639	75.6
9.655	4659.18		9.655	93.82		9.655	7504.28		9.655	75.62		9.655	8242.74		9.655	77.02		9.655	7209.26		9.655	72.7
9.671	4762.92		9.671	102.8		9.671	7384.1		9.671	75.94		9.671	8381.54		9.671	85.96		9.671	7369.46		9.671	71.04
9.687	4675.12		9.687	133.68		9.687	7283.5		9.687	70.08		9.687	8057.06		9.687	91.88		9.687	6971.28		9.687	66.98
9.703	4498.26		9.703	143.9		9.703	7356.58		9.703	76.02		9.703	8166.32		9.703	86.14		9.703	6954.42		9.703	73.68
9.719	4296.92		9.719	127.04		9.719	7420.8		9.719	79.82		9.719	7817.9		9.719	86.08		9.719	7048.38		9.719	75.84
9.735	4335.82		9.735	103.94		9.735	7492.06		9.735	79.08		9.735	7746.02		9.735	83.98		9.735	7120.5		9.735	79.96
9.751	4396.24		9.751	97.92		9.751	7575.36		9.751	73.62		9.751	7758.44		9.751	79.44		9.751	7072.72		9.751	82
9.767	4420.06		9.767	115.68		9.767	7477.72		9.767	69.12		9.767	7848.94		9.767	76.84		9.767	7028.7		9.767	83.6
9.783	4256.46		9.783	115.72		9.783	7445.52		9.783	67.32		9.783	7915.7		9.783	76.24		9.783	6844.52		9.783	78.1
9.799	4284.52		9.799	112.62		9.799	7238.7		9.799	63.82		9.799	7720.02		9.799	78.22		9.799	6730.26		9.799	81.14
9.815	4477.96		9.815	99.78		9.815	7512.24		9.815	70.02		9.815	8066.46		9.815	77.42		9.815	6679.9		9.815	82.04
9.832	4657.78		9.832	99.82		9.832	7473.28		9.832	78.06		9.832	8483.68		9.832	73.88		9.832	6983.62		9.832	79.9
9.848	4577.78		9.848	106.82		9.848	7545.92		9.848	87.76		9.848	8826.26		9.848	78.54		9.848	7106.2		9.848	70.96
9.864	4359.14		9.864	104.4		9.864	7249.26		9.864	88.16		9.864	8594.18		9.864	74.46		9.864	7262.7		9.864	72.36
9.88	4313.02		9.88	98.16		9.88	7489.68		9.88	82.16		9.88	8165.02		9.88	78.22		9.88	7043.64		9.88	76.54
9.896	4388.82		9.896	98.7		9.896	7210.3		9.896	79.62		9.896	7758.88		9.896	75.6		9.896	6763.52		9.896	76.88
9.912	4497.66		9.912	100.02		9.912	7131.22		9.912	84.02		9.912	7621.1		9.912	79.62		9.912	6697.6		9.912	80.52
9.928	4328.1		9.928	94.5		9.928	6810.54		9.928	85.72		9.928	7743.32		9.928	74.6		9.928	6744.4		9.928	87.6
9.944	4169.24		9.944	86.1		9.944	6880.5		9.944	82.2		9.944	7747.38		9.944	77.62		9.944	7070.66		9.944	91.04
9.96	4121.28		9.96	85.46		9.96	7003.38		9.96	76.46		9.96	7829.3		9.96	74.8		9.96	6905.36		9.96	89.44
9.976	4291.6		9.976	89.66		9.976	7488.7		9.976	72.48		9.976	7781.2		9.976	82.38		9.976	7115.24		9.976	81.02
9.992	4396.32		9.992	92.7		9.992	7613.7		9.992	71.54		9.992	7742.94		9.992	78.22		9.992	6929.52		9.992	81.48
10.008	4424.82		10.008	101.88		10.008	7663.74		10.008	76.52		10.008	8045.08		10.008	77.54		10.008	6883.78		10.008	88.38
10.024	4260.04		10.024	101.64		10.024	7561.8		10.024	77.06		10.024	8686.96		10.024	69.76		10.024	6571.72		10.024	87.92
10.041	4043.86		10.041	93.74		10.041	7553.32		10.041	72.5		10.041	8838.9		10.041	72.84		10.041	6441.88		10.041	82.64
10.057	4051.42		10.057	76.3		10.057	7610.74		10.057	73.34		10.057	8429.9		10.057	71.6		10.057	6442.66		10.057	79.96
10.073	4039.1		10.073	85.84		10.073	7479.94		10.073	74.96		10.073	7866.78		10.073	72.9		10.073	6876.06		10.073	90.38
10.089	4120.96		10.089	108.08		10.089	7359.18		10.089	75.44		10.089	8017.1		10.089	66.54		10.089	7058		10.089	89.76
10.105	4090.26		10.105	114.76		10.105	6878.06		10.105	71.56		10.105	8460.46		10.105	68.28		10.105	6966.76		10.105	85.42
10.121	4192.36		10.121	110.86		10.121	6640.4		10.121	74.9		10.121	8442.12		10.121	70.52		10.121	6606.82		10.121	87.98
10.137	4197.96		10.137	100.32		10.137	6506.72		10.137	75.1		10.137	8434.64		10.137	79.62		10.137	6504.82		10.137	94.12
10.153	4325.26		10.153	99.16		10.153	6798.24		10.153	77.34		10.153	8017.28		10.153	85.68		10.153	6817.42		10.153	91.38
10.169	4198.38		10.169	94.5		10.169	7246.82		10.169	70.1		10.169	7906.94		10.169	83.24		10.169	6993.82		10.169	81.88
10.185	3966.4		10.185	99.3		10.185	7294.9		10.185	74.48		10.185	8051.48		10.185	81.28		10.185	6902.96		10.185	75.06
10.201	3822.24		10.201	101.52		10.201	7072.32		10.201	73.46		10.201	8092.78		10.201	72.7		10.201	6644.36		10.201	74.26
10.217	4363.26		10.217	94.18		10.217	6901		10.217	78.98		10.217	8168.3		10.217	73.64		10.217	6634.62		10.217	72.64
10.234	4949.04		10.234	270.66		10.234	7010.14		10.234	67.58		10.234	7840.26		10.234	79.02		10.234	6708.84		10.234	73.58
10.25	5312.38		10.25	347.2		10.25	6935.26		10.25	65.04		10.25	7903.18		10.25	85.32		10.25	6943.46		10.25	83.02
10.266	5264.92		10.266	359.76		10.266	6910.62		10.266	68.32		10.266	7624.94		10.266	79.86		10.266	6874.12		10.266	93.88
10.282	5117.9		10.282	196.94		10.282	6869.66		10.282	80.78		10.282	7330.9		10.282	75.22		10.282	6871.42		10.282	103.58
10.298	4932.76		10.298	160.82		10.298	6835.64		10.298	79.18		10.298	7467.54		10.298	79.7		10.298	6559.26		10.298	94.6
10.314	4696.94		10.314	136.02		10.314	6659.78		10.314	78.04		10.314	7730.06		10.314	78.28		10.314	6416.5		10.314	86.2
10.33	4392.28		10.33	120.64		10.33	6594.48		10.33	81.34		10.33	8021.48		10.33	82.68		10.33	6414.84		10.33	73.06
10.346	4426.52		10.346	108.9		10.346	6642.92		10.346	83.14		10.346	7936.74		10.346	80.04		10.346	6672.54		10.346	73.82
10.362	4479.16		10.362	117.24		10.362	6656.24		10.362	77.9		10.362	7703.52		10.362	79.94		10.362	6806.7		10.362	78.84
10.378	4748.94		10.378	114.7		10.378	6685.18		10.378	76.42		10.378	7567.04		10.378	74.1		10.378	6657.34		10.378	81.44
10.394	4561.4		10.394	115.96		10.394	6910.86		10.394	78.58		10.394	7449.68		10.394	75.62		10.394	6406.7		10.394	85.9
10.41	4449.5		10.41	101.84		10.41	7037.04		10.41	75.54		10.41	7551.54		10.41	84.96		10.41	6718.64		10.41	81.54
10.426	4083.18		10.426	109.54		10.426	6888.18		10.426	85.32		10.426	7365.96		10.426	83.62		10.426	6787.98		10.426	82.6
10.443	4126.08		10.443	102.68		10.443	6442.38		10.443	86.68		10.443	7421.22		10.443	81.08		10.443	6690.48		10.443	82.02
10.459	4210.38		10.459	100.88		10.459	6606.92		10.459	88.94		10.459	7694.24		10.459	75.48		10.459	6232.26		10.459	85.18
10.475	4366.08		10.475	98.12		10.475	6696.52		10.475	74.96		10.475	8017.82		10.475	79.14		10.475	6179.36		10.475	83.66
10.491	4371.32		10.491	104.8		10.491	6866.06		10.491	75.98		10.491	8211.16		10.491	85.06		10.491	6293.26		10.491	76.18
10.507	4286.94		10.507	120.32		10.507	6702.28		10.507	74.42		10.507	7996.84		10.507	81.36		10.507	6569.88		10.507	74.08
10.523	4277.42		10.523	115.66		10.523	6808.5		10.523	72.76		10.523	7593.98		10.523	76.64		10.523	6697.24		10.523	76.94
10.539	4089.06		10.539	123.42		10.539	6663.86		10.539	77.8		10.539	7276.84		10.539	72.8		10.539	6629.84		10.539	76.9
10.555	4125.42		10.555	119.48		10.555	6662.48		10.555	74.82		10.555	7064.92		10.555	88.36		10.555	6472.96		10.555	85.52
10.571	4207.86		10.571	125.6		10.571	6505.64		10.571	75.36		10.571	7279.48		10.571	102.7		10.571	6473		10.571	82.52
10.587	4279.84		10.587	117.24		10.587	6588.56		10.587	65.84		10.587	7479.68		10.587	102.18		10.587	6491.72		10.587	82.86
10.603	4329.6		10.603	106.32		10.603	6671.22		10.603	67.06		10.603	7688.24		10.603	89.38		10.603	6603.34		10.603	72.98
10.619	4119.06		10.619	104.36		10.619	6651.24		10.619	66.84		10.619	7556		10.619	77.34		10.619	6449.94		10.619	72.34
10.635	4214.48		10.635	98.62		10.635	6579.96		10.635	73.88		10.635	7486.1		10.635	77.16		10.635	6522.68		10.635	72.12
10.652	4116.6		10.652	100.38		10.652	6447.82		10.652	72.86		10.652	7546.94		10.652	82.3		10.652	6655.08		10.652	81.52
10.668	4157.3		10.668	104.98		10.668	6562.76		10.668	71.56		10.668	7864.3		10.668	83.52		10.668	6778.58		10.668	88.42
10.684	4034		10.684	105.38		10.684	6613.62		10.684	67.28		10.684	8133.48		10.684	84.36		10.684	6419.68		10.684	92.92
10.7	4174.88		10.7	107.1		10.7	6819.58		10.7	75.26		10.7	8195.96		10.7	79.46		10.7	6137.14		10.7	87.46
10.716	4235.34		10.716	105.16		10.716	6627.38		10.716	77.48		10.716	7752.04		10.716	77.02		10.716	5967.18		10.716	83.56
10.732	4386.68		10.732	100.56		10.732	6472.12		10.732	77.06		10.732	7693.02		10.732	74.2		10.732	6041.36		10.732	81.76
10.748	4288.96		10.748	103.28		10.748	6488		10.748	72.66		10.748	7602.94		10.748	73.04		10.748	6395.06		10.748	90.44
10.764	4237.46		10.764	109.56		10.764	6788.9		10.764	67.4		10.764	7814.52		10.764	75.48		10.764	6492.08		10.764	94.5
10.78	3986.64		10.78	112.18		10.78	6797.56		10.78	70.16		10.78	7723.74		10.78	76.6		10.78	6556.22		10.78	87.9
10.796	3988.76		10.796	100.94		10.796	6734.86		10.796	72.22		10.796	7925.28		10.796	80.12		10.796	6233.26		10.796	78.14
10.812	3884.68		10.812	100.44		10.812	6484.84		10.812	82.02		10.812	7773.94		10.812	82.9		10.812	6377.2		10.812	75
10.828	3926.64		10.828	102.42		10.828	6441.34		10.828	79.36		10.828	7523.88		10.828	82.06		10.828	6220.32		10.828	78.26
10.845	3921.82		10.845	97.34		10.845	6480.24		10.845	76.94		10.845	7295.46		10.845	79.72		10.845	6155.74		10.845	75.8
10.861	4111		10.861	100.72		10.861	6564.52		10.861	76.94		10.861	7493.08		10.861	85		10.861	5953.52		10.861	75.68
10.877	4270.88		10.877	106.26		10.877	6352.96		10.877	75.4		10.877	7634.04		10.877	87.34		10.877	6300.08		10.877	77.68
10.893	4295.3		10.893	109.08		10.893	5923.68		10.893	78.28		10.893	7662.04		10.893	86.52		10.893	6326.78		10.893	85.96
10.909	4185.64		10.909	114.2		10.909	6026.28		10.909	78.68		10.909	7656.18		10.909	80.36		10.909	6431.14		10.909	85.28
10.925	4143.72		10.925	120.56		10.925	6281.42		10.925	87.54		10.925	7653.76		10.925	91.76		10.925	6300.98		10.925	88.24
10.941	4139.8		10.941	118.98		10.941	6600.7		10.941	81.18		10.941	7656.12		10.941	95.56		10.941	6379.72		10.941	85.34
10.957	4085.78		10.957	103.94		10.957	6828.34		10.957	81.58		10.957	7344.22		10.957	95		10.957	6161.44		10.957	81.72
10.973	4327.1		10.973	96.62		10.973	6904.64		10.973	76.18		10.973	7072.18		10.973	81.64		10.973	6119.06		10.973	73.72
10.989	4366.4		10.989	98.92		10.989	6744.14		10.989	81.3		10.989	7049.96		10.989	105.88		10.989	6013.94		10.989	74.24
11.005	4331.64		11.005	97.58		11.005	6431.74		11.005	81.04		11.005	7185.7		11.005	109.54		11.005	6004.8		11.005	83.24
11.021	4194.04		11.021	101.62		11.021	6522.84		11.021	78.94		11.021	7206.12		11.021	114.24		11.021	5744.26		11.021	85.88
11.037	4442.22		11.037	96.66		11.037	6542.06		11.037	83.76		11.037	7007.26		11.037	89.66		11.037	5757.62		11.037	82.34
11.054	4539.38		11.054	97.48		11.054	6559.38		11.054	90.82		11.054	7147.58		11.054	85.9		11.054	5916.54		11.054	74.94
11.07	4402.86		11.07	104.12		11.07	6354.64		11.07	97.02		11.07	7099.26		11.07	78.06		11.07	6169.5		11.07	72.04
11.086	4207.76		11.086	106.22		11.086	6268.6		11.086	86.86		11.086	7130.4		11.086	69.72		11.086	6201.54		11.086	134.9
11.102	4027.22		11.102	108.76		11.102	6327.18		11.102	74.34		11.102	7051.68		11.102	70.6		11.102	6103.96		11.102	159.6
11.118	3947.06		11.118	101.66		11.118	6484.96		11.118	73.28		11.118	7640.88		11.118	70.78		11.118	6053.22		11.118	151.62
11.134	3992.1		11.134	105.66		11.134	7036.38		11.134	76.36		11.134	7936.46		11.134	78.2		11.134	6076.74		11.134	91.48
11.15	4037.76		11.15	100		11.15	6844.46		11.15	78.92		11.15	8032.08		11.15	77.86		11.15	5977.42		11.15	73.86
11.166	4101.24		11.166	104.18		11.166	6668.96		11.166	73.4		11.166	7763.48		11.166	78.6		11.166	6197.64		11.166	72.66
11.182	4042.46		11.182	106.56		11.182	6200.86		11.182	72.9		11.182	7551.34		11.182	75.98		11.182	6344.68		11.182	75.84
11.198	3956.12		11.198	100.92		11.198	6422.8		11.198	77.04		11.198	7663.24		11.198	73.82		11.198	6525.14		11.198	86.98
11.214	3833.42		11.214	88.72		11.214	6418.46		11.214	77.1		11.214	7783.08		11.214	67.06		11.214	6197.06		11.214	87.96
11.23	3836.66		11.23	92.06		11.23	7378.84		11.23	71.64		11.23	7923.96		11.23	71.98		11.23	6330.14		11.23	87.32
11.246	4084.06		11.246	100.62		11.246	7492.06		11.246	66.62		11.246	7733.86		11.246	78.08		11.246	6105.96		11.246	91.7
11.263	4136.7		11.263	110.3		11.263	7546.32		11.263	76.28		11.263	7568.46		11.263	80.8		11.263	6183.64		11.263	94.7
11.279	4239.46		11.279	109.98		11.279	6830.78		11.279	86.78		11.279	7698.94		11.279	71.82		11.279	5851.48		11.279	88.52
11.295	4082.78		11.295	117.58		11.295	6527.56		11.295	88.2		11.295	7674.08		11.295	71.6		11.295	5967.74		11.295	84.8
11.311	4021.66		11.311	107.32		11.311	6321.8		11.311	83.32		11.311	7440.1		11.311	71.84		11.311	5814.82		11.311	85.58
11.327	3992.4		11.327	97.88		11.327	6095.62		11.327	80.02		11.327	7391.98		11.327	78.86		11.327	6140.7		11.327	82.08
11.343	4104.74		11.343	85.82		11.343	6281.2		11.343	82.74		11.343	7376.32		11.343	147.12		11.343	6112.94		11.343	81.76
11.359	4306.7		11.359	89.74		11.359	6249.56		11.359	77.08		11.359	7314.3		11.359	178.68		11.359	6055.82		11.359	82.72
11.375	4162.42		11.375	95.22		11.375	6928.34		11.375	76.32		11.375	7605.44		11.375	168.08		11.375	5793.78		11.375	82.8
11.391	3976.3		11.391	111.36		11.391	7248.38		11.391	81.28		11.391	7934.34		11.391	107.28		11.391	5915.84		11.391	77.12
11.407	3767.2		11.407	112.54		11.407	7252.66		11.407	78.98		11.407	8036.36		11.407	94.68		11.407	6065.84		11.407	78.66
11.423	3825.42		11.423	107.46		11.423	6547.04		11.423	73.92		11.423	7192.82		11.423	94.8		11.423	6069.28		11.423	77.4
11.439	3899.92		11.439	101.86		11.439	6107.64		11.439	62.68		11.439	6967.84		11.439	91.38		11.439	6167.48		11.439	73.64
11.455	3968.94		11.455	103.44		11.455	5970.56		11.455	64.6		11.455	7006.06		11.455	86.8		11.455	6173.76		11.455	67.16
11.472	3976.58		11.472	103.88		11.472	6088.04		11.472	62.2		11.472	7265.62		11.472	90.46		11.472	6067.16		11.472	66.94
11.488	3871.56		11.488	105.44		11.488	6349.76		11.488	69.42		11.488	7001.6		11.488	81.24		11.488	5962.42		11.488	79.04
11.504	3686.52		11.504	105.12		11.504	6369.86		11.504	72.28		11.504	6952.24		11.504	86.48		11.504	6191.3		11.504	90.52
11.52	3607.62		11.52	108.74		11.52	6177.78		11.52	75.4		11.52	6911.18		11.52	82.36		11.52	6390.6		11.52	93.9
11.536	3772.38		11.536	102.62		11.536	6062.54		11.536	71.7		11.536	7208.46		11.536	94.64		11.536	6143.84		11.536	82.72
11.552	3877.68		11.552	106.04		11.552	6160.38		11.552	70.84		11.552	7263.72		11.552	92.04		11.552	5926.04		11.552	75.42
11.568	4070.46		11.568	98.26		11.568	6461.2		11.568	71.68		11.568	7593.04		11.568	88.66		11.568	5660.52		11.568	79.34
11.584	4058.78		11.584	98.64		11.584	6402.3		11.584	74.6		11.584	7758.96		11.584	78.76		11.584	5736.9		11.584	83.68
11.6	4137.24		11.6	92.22		11.6	6242.26		11.6	82.44		11.6	7812.5		11.6	74.54		11.6	5597.38		11.6	81.78
11.616	4003.36		11.616	93.3		11.616	6467.2		11.616	81.4		11.616	7710.68		11.616	76.7		11.616	5719		11.616	79.62
11.632	3909.08		11.632	93.02		11.632	6705.28		11.632	73.52		11.632	7364.26		11.632	77.6		11.632	5761.58		11.632	71.66
11.648	3827.46		11.648	99.5		11.648	6399.4		11.648	72.64		11.648	7193.88		11.648	75.94		11.648	5755.06		11.648	76.98
11.665	3801.58		11.665	110.5		11.665	5772.02		11.665	68.92		11.665	6859.3		11.665	75.58		11.665	5690.14		11.665	86.82
11.681	3786.1		11.681	116.72		11.681	5645.6		11.681	77.68		11.681	6886.74		11.681	79.46		11.681	5510.1		11.681	97.76
11.697	3814.16		11.697	117.12		11.697	5882.04		11.697	73.16		11.697	6895		11.697	85.56		11.697	5749.22		11.697	95.14
11.713	3787.62		11.713	118.44		11.713	5956.14		11.713	76.06		11.713	6933.6		11.713	83.76		11.713	5956.64		11.713	78.42
11.729	3730.38		11.729	117.46		11.729	5778.72		11.729	70.72		11.729	6768		11.729	75.9		11.729	6333.56		11.729	79.54
11.745	3707.78		11.745	112.46		11.745	5760.4		11.745	65.86		11.745	6691.06		11.745	76.56		11.745	6355.64		11.745	89.36
11.761	3615.9		11.761	105.08		11.761	6126.3		11.761	139.94		11.761	6692.6		11.761	72.86		11.761	6136.98		11.761	102.98
11.777	3646.2		11.777	103.62		11.777	6682.86		11.777	170.5		11.777	6599.06		11.777	78.76		11.777	5856.26		11.777	92.82
11.793	3601.06		11.793	115.28		11.793	6766.5		11.793	172.92		11.793	6636.84		11.793	81.84		11.793	5721.5		11.793	79.18
11.809	3716.42		11.809	109.28		11.809	6418.94		11.809	98.04		11.809	6819.16		11.809	86.86		11.809	5602.84		11.809	72.94
11.825	3758.68		11.825	112.88		11.825	5892.78		11.825	76.28		11.825	6811.5		11.825	86.22		11.825	5583.04		11.825	72.42
11.841	4070.06		11.841	101.38		11.841	5795.18		11.841	67.18		11.841	6514.42		11.841	77		11.841	5796.34		11.841	74.98
11.857	4045.78		11.857	101.66		11.857	5921.96		11.857	68		11.857	6680.68		11.857	73.78		11.857	6297.56		11.857	79.08
11.874	3899.02		11.874	94.12		11.874	6046.66		11.874	74.96		11.874	7032.66		11.874	77.98		11.874	6267.98		11.874	80.72
11.89	3499.32		11.89	101.12		11.89	5976.08		11.89	82.32		11.89	7167.48		11.89	94.34		11.89	6088.32		11.89	74.72
11.906	3581.44		11.906	102.84		11.906	5823.36		11.906	81.46		11.906	7020.98		11.906	105.02		11.906	5717.14		11.906	69.56
11.922	3746.94		11.922	100.5		11.922	5702.76		11.922	84.14		11.922	7001.74		11.922	103.1		11.922	5778.66		11.922	70.2
11.938	4180.76		11.938	87.68		11.938	5622.44		11.938	86.48		11.938	7009.96		11.938	100.2		11.938	5716.98		11.938	74.04
11.954	4119.6		11.954	83.66		11.954	5784.32		11.954	86.2		11.954	6969.42		11.954	90.88		11.954	5835.22		11.954	73.38
11.97	3903.2		11.97	85.22		11.97	6066.48		11.97	86.52		11.97	6892.16		11.97	85.66		11.97	5771.98		11.97	77.74
11.986	3527.24		11.986	95.6		11.986	6065.28		11.986	80.38		11.986	6889.78		11.986	79.22		11.986	5767.92		11.986	75.02
12.002	3570.54		12.002	99.42		12.002	5975.62		12.002	81.86		12.002	6676.32		12.002	80.94		12.002	5710.9		12.002	78.2
12.018	3705.3		12.018	100.76		12.018	6086.86		12.018	74.7		12.018	6573.62		12.018	79.46		12.018	5910.52		12.018	78.86
12.034	3688.4		12.034	108.7		12.034	6190.58		12.034	79.78		12.034	6649.04		12.034	87.22		12.034	6020.98		12.034	84.56
12.05	3664.76		12.05	110.36		12.05	6112.9		12.05	72.7		12.05	6793.38		12.05	83.6		12.05	6106.84		12.05	86.62
12.066	3774.82		12.066	102.88		12.066	5969.92		12.066	69.86		12.066	6787.78		12.066	77.38		12.066	5872.68		12.066	88.8
12.083	4053.32		12.083	92.64		12.083	5994.78		12.083	65		12.083	6755.28		12.083	65.36		12.083	5680.8		12.083	82.12
12.099	3990.92		12.099	96.86		12.099	5944.86		12.099	66.88		12.099	6929.24		12.099	71.44		12.099	5690.58		12.099	79.7
12.115	3727.02		12.115	100.96		12.115	6012.88		12.115	65.74		12.115	7197.94		12.115	77.5		12.115	5567.06		12.115	80.44
12.131	3658.84		12.131	104.24		12.131	6007.76		12.131	62.44		12.131	7134.48		12.131	80.26		12.131	5508.16		12.131	90.9
12.147	3644.6		12.147	106.5		12.147	6139		12.147	62.78		12.147	7164.82		12.147	80.58		12.147	5580.28		12.147	92.66
12.163	3758		12.163	155.64		12.163	6240.18		12.163	67.72		12.163	6904.2		12.163	72.74		12.163	5785.12		12.163	89.74
12.179	3599.38		12.179	163.48		12.179	6267.98		12.179	71.18		12.179	6808.98		12.179	74.62		12.179	5838.64		12.179	82.66
12.195	3901.68		12.195	153.5		12.195	6256.9		12.195	71.7		12.195	6741.34		12.195	72		12.195	5549.14		12.195	83.2
12.211	3855.02		12.211	109.5		12.211	5930.24		12.211	79.28		12.211	6864.56		12.211	74.36		12.211	5575.88		12.211	79.4
12.227	3881.72		12.227	107.16		12.227	5923.82		12.227	95.88		12.227	6883.98		12.227	79.64		12.227	5722.34		12.227	74.72
12.243	3518.86		12.243	131.16		12.243	5762.66		12.243	106.78		12.243	6690.1		12.243	83.16		12.243	5695.74		12.243	75.82
12.259	3486.54		12.259	132.38		12.259	5940.64		12.259	97.02		12.259	6327.82		12.259	86.42		12.259	5659.76		12.259	82.56
12.275	3567.28		12.275	126.46		12.275	6041.1		12.275	83.6		12.275	6486.88		12.275	76.08		12.275	5471.86		12.275	81.92
12.292	3678.42		12.292	110.38		12.292	6079.24		12.292	77.98		12.292	6498.4		12.292	75.96		12.292	5498.32		12.292	78.52
12.308	3604.78		12.308	110.64		12.308	5933.26		12.308	80.5		12.308	7004.56		12.308	77.56		12.308	5456.72		12.308	76.42
12.324	3582.66		12.324	111.98		12.324	5788.36		12.324	85.02		12.324	6847.6		12.324	78.4		12.324	5533.54		12.324	81.98
12.34	3682.42		12.34	110.62		12.34	5761.5		12.34	79.46		12.34	7069.12		12.34	87.54		12.34	5610.44		12.34	79.92
12.356	3646.08		12.356	111		12.356	5695.6		12.356	77.1		12.356	6973.86		12.356	85.86		12.356	5652.38		12.356	74.56
12.372	3620.48		12.372	112.28		12.372	5690.86		12.372	70.48		12.372	7028.1		12.372	80.64		12.372	5578.46		12.372	73.16
12.388	3503.6		12.388	106.68		12.388	5600.08		12.388	80.52		12.388	7015.64		12.388	70.4		12.388	5466.66		12.388	85.96
12.404	3501.9		12.404	105.36		12.404	5576.3		12.404	81.06		12.404	6961.18		12.404	79.26		12.404	5422.24		12.404	103.84
12.42	3440.74		12.42	96.3		12.42	5663.32		12.42	83.4		12.42	6858.14		12.42	95.62		12.42	5821.52		12.42	100.76
12.436	3492.74		12.436	96.22		12.436	6074.42		12.436	76.22		12.436	6494.12		12.436	100.06		12.436	5801.88		12.436	83.58
12.452	3534.78		12.452	96.24		12.452	6066.14		12.452	85.98		12.452	6665.14		12.452	90.7		12.452	5640.94		12.452	67.72
12.468	3525.42		12.468	104.38		12.468	5857.4		12.468	90.32		12.468	6533.38		12.468	80.3		12.468	5374.16		12.468	67.16
12.485	3552.14		12.485	104.8		12.485	5820.74		12.485	92.64		12.485	6829.2		12.485	81.72		12.485	5414.36		12.485	68.88
12.501	3556.56		12.501	103.78		12.501	6020.18		12.501	78		12.501	6598.14		12.501	90.46		12.501	5643.26		12.501	85.04
12.517	3615.94		12.517	101.52		12.517	6085.64		12.517	68.88		12.517	6593.26		12.517	86.92		12.517	5619.22		12.517	96.12
12.533	3723.12		12.533	103.92		12.533	5858.9		12.533	64.94		12.533	6304.14		12.533	80.36		12.533	5607.62		12.533	96.46
12.549	3770.68		12.549	105.44		12.549	6196.1		12.549	65.28		12.549	6667.52		12.549	78.42		12.549	5378.54		12.549	86.46
12.565	3654		12.565	106.06		12.565	6099.22		12.565	69.32		12.565	6807.98		12.565	80.08		12.565	5167.46		12.565	76.92
12.581	3564.82		12.581	106.82		12.581	6243.58		12.581	75.76		12.581	6748.16		12.581	82.52		12.581	5310.04		12.581	76.86
12.597	3653.36		12.597	112.62		12.597	5959.78		12.597	99.6		12.597	6414.14		12.597	80.14		12.597	5446.86		12.597	72.02
12.613	3864.88		12.613	111.46		12.613	6175.56		12.613	98		12.613	6531.84		12.613	82.58		12.613	5979.1		12.613	77.04
12.629	3848.66		12.629	112.42		12.629	6001.2		12.629	97.52		12.629	6561.38		12.629	78.88		12.629	5905.8		12.629	77.46
12.645	3742.92		12.645	120.94		12.645	5904.7		12.645	85.38		12.645	6467.9		12.645	79.34		12.645	5820.5		12.645	78.62
12.661	3713.88		12.661	114.58		12.661	5874.26		12.661	98.54		12.661	6552.84		12.661	81.78		12.661	5470.62		12.661	72.7
12.677	3820.68		12.677	103.18		12.677	5744.36		12.677	102.04		12.677	6637.94		12.677	89.62		12.677	5556.06		12.677	73.98
12.694	3838.86		12.694	90.98		12.694	5701.72		12.694	97.36		12.694	6786.86		12.694	91.84		12.694	5560.66		12.694	78.04
12.71	3673.64		12.71	102.74		12.71	5508.66		12.71	81.78		12.71	6674.68		12.71	84.98		12.71	5662.9		12.71	78.58
12.726	3604.5		12.726	114.26		12.726	5554.08		12.726	72.6		12.726	6818.8		12.726	78.02		12.726	5443.38		12.726	85.14
12.742	3695.26		12.742	119.74		12.742	5537.88		12.742	71.62		12.742	6666.22		12.742	80.18		12.742	5249.92		12.742	89.18
12.758	3741.7		12.758	110.68		12.758	5593.12		12.758	76.74		12.758	6774.06		12.758	79.26		12.758	5084.24		12.758	96.76
12.774	3582.28		12.774	126.84		12.774	5601.2		12.774	74.42		12.774	6840.66		12.774	82.48		12.774	5138.38		12.774	85.9
12.79	3456.54		12.79	130.14		12.79	5695.1		12.79	78.84		12.79	6863.9		12.79	81.92		12.79	4991.68		12.79	74.6
12.806	3441.26		12.806	126.62		12.806	5607.1		12.806	79.9		12.806	6413.48		12.806	80.16		12.806	4970.18		12.806	72.18
12.822	3546.92		12.822	103.1		12.822	5602.52		12.822	81.52		12.822	5941.54		12.822	68.16		12.822	5223.14		12.822	74.58
12.838	3627.92		12.838	105.74		12.838	5496.4		12.838	72.28		12.838	5984.62		12.838	72.78		12.838	5417.24		12.838	82.08
12.854	3674.44		12.854	116.3		12.854	5489.58		12.854	70.54		12.854	6164.32		12.854	80.66		12.854	5371.68		12.854	78.42
12.87	3874.84		12.87	113.84		12.87	5475.7		12.87	73.4		12.87	6356.14		12.87	88.04		12.87	5210.12		12.87	80.7
12.886	3718.58		12.886	110.3		12.886	5716.72		12.886	76.82		12.886	6365		12.886	82.28		12.886	5241.54		12.886	80.74
12.903	3765.8		12.903	105.56		12.903	5886.14		12.903	67.58		12.903	6324.94		12.903	79.44		12.903	5330		12.903	87.38
12.919	3600.68		12.919	116.58		12.919	5915.42		12.919	65.42		12.919	6134		12.919	73.3		12.919	5359.34		12.919	97.7
12.935	3698.36		12.935	112.1		12.935	5644.2		12.935	74.82		12.935	5919.22		12.935	74.18		12.935	5501.9		12.935	115.82
12.951	3646.3		12.951	113.62		12.951	5582.6		12.951	83.68		12.951	5891.64		12.951	79.12		12.951	5364.4		12.951	111.98
12.967	3620.74		12.967	103.06		12.967	5404		12.967	85.66		12.967	5971.44		12.967	81.92		12.967	5408.34		12.967	97.76
12.983	3600.72		12.983	104.46		12.983	5379.56		12.983	81.84		12.983	6237.1		12.983	81.82		12.983	5417.04		12.983	79.82
12.999	3512.04		12.999	105.54		12.999	5201.6		12.999	81.38		12.999	6403.34		12.999	76.4		12.999	5569.06		12.999	147.12
13.015	3597.84		13.015	115.58		13.015	5186.58		13.015	72.88		13.015	6452.64		13.015	81.62		13.015	5667.34		13.015	177.88
13.031	3591.9		13.031	116.24		13.031	5411.86		13.031	63.86		13.031	6480.46		13.031	84.34		13.031	5505.3		13.031	173.62
13.047	3435.68		13.047	112.84		13.047	5608.04		13.047	60.98		13.047	6317.24		13.047	92.92		13.047	5410.22		13.047	102.46
13.063	3191.32		13.063	106.08		13.063	5713.42		13.063	64.12		13.063	6180.1		13.063	84.8		13.063	5068.04		13.063	79.68
13.079	3266.94		13.079	107.94		13.079	5537.02		13.079	68.72		13.079	6248.5		13.079	85.32		13.079	5127.24		13.079	73.2
13.095	3425.4		13.095	101.78		13.095	5345.28		13.095	77.82		13.095	6196.98		13.095	73.44		13.095	5410.26		13.095	73.82
13.112	3538.32		13.112	105.1		13.112	5210.56		13.112	79.32		13.112	6294.02		13.112	80.22		13.112	5520.02		13.112	71.66
13.128	3461.98		13.128	105.92		13.128	5062.5		13.128	76.82		13.128	6221.24		13.128	77.62		13.128	5542.62		13.128	76.24
13.144	3416.54		13.144	103.76		13.144	5101.9		13.144	67.34		13.144	6376.56		13.144	86.6		13.144	5272.36		13.144	80.84
13.16	3363.52		13.16	98.42		13.16	5358.56		13.16	69.9		13.16	6406.66		13.16	78.02		13.16	5331.46		13.16	81.94
13.176	3358.54		13.176	98.32		13.176	5601.38		13.176	77.64		13.176	6335.52		13.176	79.06		13.176	5202.82		13.176	83.54
13.192	3345.42		13.192	106.06		13.192	5665.34		13.192	95.44		13.192	6221.96		13.192	82.86		13.192	5376.36		13.192	88.4
13.208	3419.98		13.208	103.78		13.208	5447.76		13.208	91.36		13.208	5941.96		13.208	86.26		13.208	5561.24		13.208	92.72
13.224	3426.94		13.224	101.08		13.224	5463.2		13.224	85.74		13.224	5913.7		13.224	94.26		13.224	5527.04		13.224	84.68
13.24	3516.08		13.24	96.86		13.24	5349.7		13.24	83.78		13.24	6003.18		13.24	84.16		13.24	5249.08		13.24	76
13.256	3441.02		13.256	109.56		13.256	5322.42		13.256	95		13.256	6260.2		13.256	82.58		13.256	5227.04		13.256	75.62
13.272	3325.32		13.272	108.28		13.272	5328.04		13.272	94.3		13.272	6257.28		13.272	73.24		13.272	5423.16		13.272	76.38
13.288	3203.44		13.288	104.92		13.288	5496.76		13.288	82.82		13.288	6042.86		13.288	76.46		13.288	5781.28		13.288	76.58
13.305	3250.52		13.305	100.1		13.305	5607.54		13.305	83.84		13.305	5854.76		13.305	76.4		13.305	5585.22		13.305	73.04
13.321	3307.34		13.321	97.66		13.321	5726.2		13.321	88.16		13.321	5739.08		13.321	86.9		13.321	5756.88		13.321	71.16
13.337	3242.5		13.337	89.48		13.337	5593.98		13.337	94.7		13.337	5909.36		13.337	92.4		13.337	5633.52		13.337	67.82
13.353	3192.58		13.353	84.68		13.353	5606.1		13.353	89.42		13.353	6039.42		13.353	95.02		13.353	5556.04		13.353	68.62
13.369	3319.64		13.369	95.56		13.369	5447.92		13.369	94.1		13.369	6552.48		13.369	90.82		13.369	5327.14		13.369	75.14
13.385	3409.22		13.385	108.1		13.385	5575.84		13.385	89.22		13.385	6532.74		13.385	89.52		13.385	5500.58		13.385	88.56
13.401	3441.62		13.401	125.6		13.401	5450.6		13.401	89.84		13.401	6340.98		13.401	86.14		13.401	5697.44		13.401	90.2
13.417	3309.9		13.417	131.96		13.417	5515.14		13.417	84.06		13.417	6221.22		13.417	93.5		13.417	5641.76		13.417	85.3
13.433	3318.62		13.433	119.74		13.433	5473.48		13.433	87.6		13.433	6530.64		13.433	98.8		13.433	5291.54		13.433	78.26
13.449	3313.44		13.449	103.04		13.449	5397.4		13.449	83.74		13.449	6393.48		13.449	99.18		13.449	5273.76		13.449	79.5
13.465	3421.6		13.465	106.76		13.465	5216.32		13.465	81.16		13.465	6041.36		13.465	80.98		13.465	5225.22		13.465	76.4
13.481	3423.2		13.481	110.22		13.481	5190.5		13.481	78.72		13.481	6051.62		13.481	74.76		13.481	5406.42		13.481	72.92
13.497	3367.42		13.497	103.32		13.497	5230.76		13.497	80.94		13.497	6227.48		13.497	78.2		13.497	5428.88		13.497	72.12
13.514	3336.04		13.514	98.42		13.514	5326.74		13.514	77.34		13.514	6526.14		13.514	86.92		13.514	5281.04		13.514	83.48
13.53	3253.64		13.53	100.6		13.53	5210.22		13.53	76.74		13.53	6331.56		13.53	88.14		13.53	5322.2		13.53	92.72
13.546	3210.38		13.546	94.06		13.546	5162.3		13.546	77.54		13.546	6299.58		13.546	87.16		13.546	5182.1		13.546	91.06
13.562	3266.86		13.562	86.94		13.562	4994.74		13.562	81.2		13.562	6002.32		13.562	90.24		13.562	5344.12		13.562	84.96
13.578	3416.02		13.578	87.94		13.578	5006.52		13.578	81.86		13.578	5977.56		13.578	89.3		13.578	5325.98		13.578	85.6
13.594	3567.74		13.594	97.24		13.594	5051.28		13.594	75.3		13.594	6142.9		13.594	85.68		13.594	5460.94		13.594	90
13.61	3501.64		13.61	96.56		13.61	5072.64		13.61	72.24		13.61	6198.52		13.61	81		13.61	5280.78		13.61	87.16
13.626	3562.72		13.626	95.64		13.626	5119.3		13.626	73.28		13.626	6017.7		13.626	80.12		13.626	5025.78		13.626	80.04
13.642	3500.58		13.642	98.1		13.642	5155.76		13.642	83.32		13.642	5918.24		13.642	82.32		13.642	4994.36		13.642	86.42
13.658	3510.34		13.658	107.48		13.658	5316.36		13.658	90.28		13.658	5931.24		13.658	85.08		13.658	5109.86		13.658	90
13.674	3436.78		13.674	107.04		13.674	5350.64		13.674	101.26		13.674	6262.54		13.674	82.5		13.674	5080.86		13.674	91.22
13.69	3441.56		13.69	98.5		13.69	5325.56		13.69	98.24		13.69	6338.96		13.69	88.62		13.69	4970.58		13.69	83.26
13.706	3382.92		13.706	88.06		13.706	5136.62		13.706	108.08		13.706	6360.86		13.706	89.08		13.706	5035.22		13.706	79.5
13.723	3285.9		13.723	84.98		13.723	4997.12		13.723	114.34		13.723	6260.62		13.723	95.16		13.723	5034.7		13.723	89.28
13.739	3263.74		13.739	92.48		13.739	5132.96		13.739	133.96		13.739	5898.92		13.739	92.26		13.739	5243.82		13.739	101.28
13.755	3221.1		13.755	95.8		13.755	5243.54		13.755	139		13.755	5851.92		13.755	98.44		13.755	5298.46		13.755	102.86
13.771	3349.8		13.771	106.18		13.771	5458.62		13.771	144.66		13.771	5557.6		13.771	96.34		13.771	5364.9		13.771	95.2
13.787	3410.6		13.787	113.76		13.787	5311.86		13.787	154.42		13.787	5449.04		13.787	99.32		13.787	4990.08		13.787	85.5
13.803	3375.1		13.803	119.68		13.803	5332.88		13.803	171.3		13.803	5386.08		13.803	99.5		13.803	4876.48		13.803	81.3
13.819	3225.38		13.819	113.18		13.819	5199.84		13.819	202.24		13.819	5467.6		13.819	113.32		13.819	4871		13.819	75.2
13.835	3164.36		13.835	101.84		13.835	5206.78		13.835	241.66		13.835	5725.18		13.835	114.54		13.835	4925.96		13.835	77.52
13.851	3216.44		13.851	106.94		13.851	5171.12		13.851	302.98		13.851	5881.3		13.851	126.32		13.851	4899.98		13.851	76.18
13.867	3287.58		13.867	110.38		13.867	5082.38		13.867	380.34		13.867	6072.74		13.867	121.4		13.867	5062.2		13.867	82.34
13.883	3270.04		13.883	115.38		13.883	5097.44		13.883	456.72		13.883	5916.68		13.883	144.32		13.883	5038.96		13.883	79.04
13.899	3424.34		13.899	108.32		13.899	5007.66		13.899	537.62		13.899	5836.92		13.899	184.18		13.899	5135.32		13.899	81.72
13.915	3448.6		13.915	100.38		13.915	4996.92		13.915	644.24		13.915	5885.72		13.915	233.88		13.915	5089.04		13.915	77.78
13.932	3579.46		13.932	100.52		13.932	5007.94		13.932	785.08		13.932	6015.84		13.932	283.32		13.932	5264.02		13.932	77.78
13.948	3463.22		13.948	98.32		13.948	5084.78		13.948	971.42		13.948	5853.22		13.948	329.62		13.948	5076.82		13.948	73.32
13.964	3335.46		13.964	98.48		13.964	5245.22		13.964	1226.98		13.964	6028.46		13.964	383.54		13.964	4975.58		13.964	68.62
13.98	3212.3		13.98	87.38		13.98	5321.18		13.98	1572.62		13.98	6067.78		13.98	450.84		13.98	4998.24		13.98	74.08
13.996	3237.26		13.996	88.62		13.996	5461.84		13.996	1901.04		13.996	5927.74		13.996	526.18		13.996	5150.04		13.996	83.18
14.012	3326.54		14.012	85.04		14.012	5295.92		14.012	2332.64		14.012	5537.08		14.012	613.36		14.012	5244.84		14.012	87.72
14.028	3197.7		14.028	87.76		14.028	5072.04		14.028	2834.48		14.028	5445.48		14.028	744.62		14.028	5260.56		14.028	80.46
14.044	3080.18		14.044	84.94		14.044	4990.6		14.044	3444.36		14.044	5466.86		14.044	889.72		14.044	5126.64		14.044	76.28
14.06	3083.18		14.06	94.52		14.06	5077.94		14.06	4206.46		14.06	5412.88		14.06	1074.5		14.06	4908.76		14.06	76.06
14.076	3125.96		14.076	104.7		14.076	5261.46		14.076	5257.64		14.076	5662		14.076	1305.26		14.076	4823.1		14.076	78.74
14.092	3109.82		14.092	112.48		14.092	5248.06		14.092	6601.86		14.092	5821.52		14.092	1561.02		14.092	4979.98		14.092	77.82
14.108	3160.92		14.108	105.06		14.108	5238.86		14.108	8195.54		14.108	6026.62		14.108	1789.32		14.108	5019.8		14.108	79.88
14.125	3243.26		14.125	99.42		14.125	5117.78		14.125	10207.2		14.125	5889.44		14.125	2221.76		14.125	4897.44		14.125	88.66
14.141	3176.52		14.141	102.6		14.141	5112.3		14.141	12009.7		14.141	6003.16		14.141	2687.28		14.141	4898.16		14.141	93.6
14.157	3072.58		14.157	109		14.157	5140.98		14.157	14079.4		14.157	5915.42		14.157	3264.38		14.157	4886.7		14.157	90.58
14.173	3145.54		14.173	104.64		14.173	5151.82		14.173	16018.1		14.173	5897.3		14.173	3745.82		14.173	4904.14		14.173	86.8
14.189	3200.94		14.189	103.96		14.189	5119.18		14.189	18947.4		14.189	5807.18		14.189	4315.34		14.189	4868.24		14.189	97.2
14.205	3241.82		14.205	109.4		14.205	5016.42		14.205	21536.2		14.205	5792.2		14.205	4791.28		14.205	5014		14.205	103.18
14.221	3171.14		14.221	109.66		14.221	4998.3		14.221	23738.2		14.221	5548.92		14.221	5341.7		14.221	5019.44		14.221	113.54
14.237	3155.8		14.237	99.78		14.237	5224.72		14.237	25745.4		14.237	5482.82		14.237	5935.54		14.237	5134.14		14.237	105.14
14.253	3122.8		14.253	97.64		14.253	5377.6		14.253	27653.9		14.253	5698.2		14.253	6460.06		14.253	5001.62		14.253	103.3
14.269	3225.02		14.269	96.46		14.269	5582.14		14.269	29581.8		14.269	5816.14		14.269	6960.5		14.269	5054.94		14.269	93.28
14.285	3260.34		14.285	106.7		14.285	5364.38		14.285	31520.1		14.285	5886.96		14.285	7393.16		14.285	4922.52		14.285	91.54
14.301	3284.12		14.301	101.94		14.301	5397.76		14.301	32580.2		14.301	5822.58		14.301	7723.84		14.301	4900.58		14.301	99.14
14.317	3278.9		14.317	102.94		14.317	5129.98		14.317	32966.1		14.317	5734.26		14.317	7745.78		14.317	4655.46		14.317	94.84
14.334	3389.92		14.334	103.92		14.334	5258.22		14.334	31664.5		14.334	5502.52		14.334	7936.78		14.334	4903.48		14.334	96.38
14.35	3415.04		14.35	111.72		14.35	5493.84		14.35	30910.7		14.35	5447.58		14.35	7809.68		14.35	4966.66		14.35	94.72
14.366	3481.72		14.366	115.26		14.366	5503.68		14.366	30042.3		14.366	5685.56		14.366	7783.42		14.366	4965.02		14.366	94.62
14.382	3539.72		14.382	111		14.382	5452		14.382	29284.9		14.382	5755		14.382	7349.28		14.382	4954.4		14.382	86.48
14.398	3595.9		14.398	104.06		14.398	5364.52		14.398	26925.6		14.398	5849.62		14.398	6970.38		14.398	5048.32		14.398	84.16
14.414	3644.16		14.414	99.66		14.414	5457.64		14.414	24058.7		14.414	5857.88		14.414	6308.06		14.414	5035.62		14.414	85.6
14.43	3550.68		14.43	95.8		14.43	5294.94		14.43	21074.1		14.43	5971.42		14.43	5840.74		14.43	4710.14		14.43	87.34
14.446	3481.88		14.446	96.06		14.446	5224.32		14.446	18892.9		14.446	6221.74		14.446	5352.86		14.446	4823.24		14.446	85.68
14.462	3390.18		14.462	107.34		14.462	5103.6		14.462	16526.3		14.462	6032		14.462	4955.9		14.462	4921.08		14.462	99.06
14.478	3405.42		14.478	110.64		14.478	5142.28		14.478	14563.5		14.478	5805.08		14.478	4562.26		14.478	4841.4		14.478	99.82
14.494	3348.56		14.494	117.24		14.494	5203.4		14.494	12969.2		14.494	5434.6		14.494	4086.18		14.494	4926.58		14.494	95.76
14.51	3321.08		14.51	100.36		14.51	5218.52		14.51	11650.8		14.51	5628.86		14.51	3448.08		14.51	4922.22		14.51	81.2
14.526	3323.02		14.526	96.94		14.526	4964.08		14.526	10100.4		14.526	5706.64		14.526	2828.26		14.526	5089.92		14.526	76.86
14.543	3348.76		14.543	89.74		14.543	4817.1		14.543	8511.04		14.543	5789.44		14.543	2515.26		14.543	4876.2		14.543	70.26
14.559	3344.36		14.559	92.28		14.559	4788.7		14.559	7068.66		14.559	5780.22		14.559	2213.68		14.559	4998.44		14.559	75.22
14.575	3363.82		14.575	85.42		14.575	4732.1		14.575	5991.38		14.575	5690.36		14.575	1981.32		14.575	5103.74		14.575	78.3
14.591	3338.98		14.591	80.62		14.591	4733.52		14.591	5129.84		14.591	5580.98		14.591	1672.08		14.591	5231.98		14.591	84.78
14.607	3393.18		14.607	87.8		14.607	4858.82		14.607	4439.08		14.607	5514.32		14.607	1464.4		14.607	5334.82		14.607	85.14
14.623	3376.62		14.623	93.62		14.623	4991.18		14.623	3880.34		14.623	5602.8		14.623	1246.96		14.623	5397.74		14.623	87.56
14.639	3332.9		14.639	101.92		14.639	4857.38		14.639	3352.58		14.639	5604.5		14.639	1088.76		14.639	5464.28		14.639	86.32
14.655	3265.48		14.655	108.22		14.655	4862.72		14.655	2899.04		14.655	5746.9		14.655	941.78		14.655	5103.56		14.655	80.72
14.671	3342.98		14.671	111.56		14.671	4900.56		14.671	2505.22		14.671	5675.1		14.671	768.04		14.671	4912.56		14.671	78.6
14.687	3301.34		14.687	108.96		14.687	5025.34		14.687	2233.96		14.687	6023.1		14.687	691.16		14.687	4753.88		14.687	81.3
14.703	3272.2		14.703	101.8		14.703	4933.04		14.703	1987.8		14.703	5958.82		14.703	648.02		14.703	4923.42		14.703	91.54
14.719	3323.98		14.719	97.7		14.719	4988.76		14.719	1777.12		14.719	5909.96		14.719	655.58		14.719	4774.8		14.719	92.94
14.735	3402.8		14.735	112.98		14.735	5079.9		14.735	1517.84		14.735	5668.56		14.735	599.58		14.735	4724.04		14.735	91.36
14.752	3409.62		14.752	114.92		14.752	5114.16		14.752	1403.42		14.752	5777.08		14.752	517.98		14.752	4769.5		14.752	89.3
14.768	3252.28		14.768	119.88		14.768	4898.06		14.768	1290.3		14.768	5620.88		14.768	513.32		14.768	4875.34		14.768	91.08
14.784	3149.58		14.784	101.22		14.784	4896.42		14.784	1241.86		14.784	5467.9		14.784	480.42		14.784	4943.08		14.784	83.92
14.8	3064.5		14.8	96.66		14.8	4821.18		14.8	1153.72		14.8	5396.88		14.8	455.12		14.8	4663.36		14.8	73.68
14.816	3084.92		14.816	98.5		14.816	4867.06		14.816	1073.12		14.816	5694.74		14.816	388.24		14.816	4554.68		14.816	70.84
14.832	3136.54		14.832	101.44		14.832	4856.08		14.832	1023.5		14.832	6024.22		14.832	364.68		14.832	4359.02		14.832	70.82
14.848	3132.98		14.848	108.72		14.848	4865.5		14.848	956.04		14.848	5975.56		14.848	360.94		14.848	4398.74		14.848	74.62
14.864	3066.32		14.864	101.76		14.864	4834.7		14.864	930.52		14.864	5725.58		14.864	339.32		14.864	4720.1		14.864	71.94
14.88	3087.02		14.88	102.08		14.88	4775.58		14.88	862.4		14.88	5267.9		14.88	334.68		14.88	4790.42		14.88	168.36
14.896	2947.78		14.896	100.08		14.896	4805.86		14.896	818.08		14.896	5252.84		14.896	321		14.896	4740.26		14.896	272.88
14.912	3028.96		14.912	100.32		14.912	4645.42		14.912	775.68		14.912	5240.52		14.912	309.7		14.912	4529.14		14.912	304.42
14.928	2964.66		14.928	107.68		14.928	4585.2		14.928	746.64		14.928	5492.76		14.928	264.2		14.928	4774.12		14.928	225.06
14.945	3117.72		14.945	102.52		14.945	4679.26		14.945	701.92		14.945	5628.28		14.945	244.08		14.945	4735.82		14.945	156.94
14.961	3157.94		14.961	101.34		14.961	4818.38		14.961	705.58		14.961	5784.26		14.961	250.12		14.961	4731.12		14.961	152.14
14.977	3205.58		14.977	95.78		14.977	4810.9		14.977	710.6		14.977	5529.7		14.977	252.46		14.977	4651.8		14.977	147.24
14.993	3216.26		14.993	101.6		14.993	4833.14		14.993	714.22		14.993	5313.36		14.993	250.34		14.993	4860.7		14.993	130.6
15.009	3051.76		15.009	108.06		15.009	4822.32		15.009	682.92		15.009	5073.54		15.009	254.22		15.009	4716		15.009	104.94
15.025	3023.5		15.025	100.64		15.025	4829.6		15.025	639.52		15.025	4977.56		15.025	254.22		15.025	4726.94		15.025	90.82
15.041	2915.54		15.041	101.28		15.041	4727.16		15.041	636.9		15.041	4976.4		15.041	234.58		15.041	4508.6		15.041	96.4
15.057	3004.44		15.057	107.94		15.057	4821.74		15.057	601.96		15.057	5310.72		15.057	221.58		15.057	4656.74		15.057	95.56
15.073	2973.78		15.073	111.08		15.073	4706.5		15.073	621.18		15.073	5392.94		15.073	236.68		15.073	4755		15.073	94.38
15.089	3010.72		15.089	105.46		15.089	4732.02		15.089	591.06		15.089	5417.3		15.089	233.82		15.089	4836.14		15.089	84.88
15.105	3094.92		15.105	98.86		15.105	4543.26		15.105	585.78		15.105	5114.26		15.105	274.34		15.105	4804.38		15.105	96.4
15.121	3079.04		15.121	99.14		15.121	4531.62		15.121	568.6		15.121	5341.52		15.121	282.86		15.121	4943		15.121	91.06
15.137	2966.66		15.137	102.28		15.137	4354.6		15.137	582.66		15.137	5469.86		15.137	275.24		15.137	5537.42		15.137	96
15.154	2978.36		15.154	100.94		15.154	4383.54		15.154	559.3		15.154	5412.52		15.154	228.76		15.154	5582.08		15.154	84.92
15.17	3077.86		15.17	99.08		15.17	4634.24		15.17	537.8		15.17	5717.54		15.17	212.16		15.17	5508.66		15.17	90.18
15.186	3011.3		15.186	96.84		15.186	4825.36		15.186	479.32		15.186	5669.7		15.186	217.42		15.186	4948.6		15.186	85.8
15.202	2857.3		15.202	98.8		15.202	5007.96		15.202	479.6		15.202	5699.36		15.202	206.32		15.202	4980.52		15.202	89.14
15.218	2812.8		15.218	120.78		15.218	4775.82		15.218	449.44		15.218	5185.32		15.218	206.74		15.218	4825.96		15.218	83.28
15.234	2872.86		15.234	127.5		15.234	4785.52		15.234	464.44		15.234	5392.18		15.234	196.48		15.234	4808.9		15.234	83.98
15.25	2849.42		15.25	124.8		15.25	4770.2		15.25	446.86		15.25	5680.34		15.25	195.54		15.25	4624.46		15.25	88.6
15.266	2975.4		15.266	103.64		15.266	4916.88		15.266	464.5		15.266	5588.72		15.266	186.18		15.266	4545.74		15.266	93.52
15.282	2997.62		15.282	92.26		15.282	4926.62		15.282	469.54		15.282	5327.14		15.282	187.14		15.282	4680.36		15.282	97.02
15.298	2962		15.298	84.7		15.298	4704.12		15.298	438.9		15.298	5276.12		15.298	184.5		15.298	4718.6		15.298	90.1
15.314	2856.82		15.314	87.36		15.314	4526.38		15.314	394.6		15.314	5326.16		15.314	175.54		15.314	4908.18		15.314	103.2
15.33	2889.22		15.33	102		15.33	4349.74		15.33	393.24		15.33	5270.8		15.33	159.62		15.33	4895.68		15.33	140.06
15.346	2934.92		15.346	108.44		15.346	4472.74		15.346	409.32		15.346	4970.62		15.346	168.14		15.346	4909.1		15.346	178.86
15.363	2946.92		15.363	108		15.363	4588.02		15.363	408.54		15.363	4923.78		15.363	183.04		15.363	4708.82		15.363	173.84
15.379	2955.32		15.379	98.94		15.379	4721.24		15.379	378.04		15.379	4914.44		15.379	182.8		15.379	4647.78		15.379	134.12
15.395	2846.26		15.395	104.86		15.395	4861.8		15.395	370.26		15.395	5037.58		15.395	172.8		15.395	4608.72		15.395	102.42
15.411	2814.48		15.411	104.52		15.411	5006.64		15.411	365.4		15.411	5109.76		15.411	153.4		15.411	4572.34		15.411	89.74
15.427	2837.24		15.427	100.24		15.427	4946.94		15.427	379.38		15.427	5286.04		15.427	155.64		15.427	4513.62		15.427	91.22
15.443	2915.4		15.443	86.94		15.443	4858.64		15.443	374.32		15.443	5372.06		15.443	157.94		15.443	4555.02		15.443	92.12
15.459	3019.32		15.459	83.66		15.459	4623.42		15.459	349.62		15.459	5276.06		15.459	166.2		15.459	4737.1		15.459	97.08
15.475	3022.88		15.475	85.1		15.475	4562.2		15.475	320.74		15.475	5199.52		15.475	160.34		15.475	4751.64		15.475	94.88
15.491	3082.56		15.491	90.5		15.491	4492.24		15.491	332.4		15.491	5068.6		15.491	156.18		15.491	4682.82		15.491	88.02
15.507	2993.16		15.507	88.04		15.507	4534.7		15.507	354.06		15.507	5043.36		15.507	157.2		15.507	4665.04		15.507	78.4
15.523	2987.98		15.523	94.7		15.523	4388.38		15.523	371.8		15.523	4909.22		15.523	169		15.523	4677.38		15.523	82.64
15.539	2973.6		15.539	102.78		15.539	4320.5		15.539	353.72		15.539	4936.4		15.539	167.1		15.539	4612.96		15.539	79.62
15.555	2952.42		15.555	114.26		15.555	4351.22		15.555	336.54		15.555	4779.58		15.555	182.14		15.555	4648.76		15.555	75.44
15.572	2931.12		15.572	112.24		15.572	4335.8		15.572	304.56		15.572	4609.52		15.572	174.08		15.572	4790.44		15.572	73.9
15.588	2978.62		15.588	122.3		15.588	4502.56		15.588	291.04		15.588	4716.5		15.588	158.4		15.588	4974.42		15.588	81.32
15.604	3016.42		15.604	124.54		15.604	4545.94		15.604	284.44		15.604	4870.12		15.604	137.76		15.604	4776.4		15.604	86.64
15.62	3062.16		15.62	120.04		15.62	4746.42		15.62	285.92		15.62	5303.86		15.62	136.04		15.62	4712.18		15.62	78.78
15.636	2951.52		15.636	105.08		15.636	4632.56		15.636	293.7		15.636	5441.8		15.636	138.48		15.636	4603.94		15.636	74.06
15.652	2892.9		15.652	108.76		15.652	4600.06		15.652	318.28		15.652	5563.86		15.652	132.1		15.652	4621.82		15.652	68.08
15.668	2813.64		15.668	102.6		15.668	4589		15.668	313.06		15.668	5166.56		15.668	133.42		15.668	4788.16		15.668	77.6
15.684	2854.88		15.684	99.24		15.684	4700.68		15.684	308.28		15.684	5317.22		15.684	142.84		15.684	4801.24		15.684	82.92
15.7	2906.78		15.7	97.98		15.7	4695.22		15.7	283.26		15.7	5430.34		15.7	139.72		15.7	4865.38		15.7	84.4
15.716	3013.32		15.716	108.94		15.716	4756.24		15.716	291.78		15.716	5598.38		15.716	133.14		15.716	4572.96		15.716	82.52
15.732	3082.58		15.732	111.38		15.732	4803.8		15.732	284.82		15.732	5263.8		15.732	139		15.732	4700.48		15.732	82.22
15.748	3062.06		15.748	103.96		15.748	4983.34		15.748	274.76		15.748	5371.08		15.748	139.32		15.748	4622.4		15.748	88.94
15.765	2940.82		15.765	99.1		15.765	4850.34		15.765	262.22		15.765	5570.84		15.765	135.78		15.765	4619		15.765	82.72
15.781	2901.08		15.781	91.06		15.781	4698.02		15.781	255.8		15.781	5624.36		15.781	128.88		15.781	4496		15.781	85.84
15.797	2877.52		15.797	99.62		15.797	4698.08		15.797	252.28		15.797	5451.12		15.797	133.32		15.797	4393.78		15.797	76.94
15.813	2924.14		15.813	108.68		15.813	4813.84		15.813	263.72		15.813	5503.42		15.813	145.68		15.813	4468.88		15.813	76.1
15.829	2878.64		15.829	111.48		15.829	4772.92		15.829	283.04		15.829	6004.16		15.829	144.96		15.829	4527.4		15.829	67.16
15.845	2879.48		15.845	102.38		15.845	4438.34		15.845	285.44		15.845	6174.74		15.845	136.12		15.845	4619.7		15.845	69.24
15.861	2885.28		15.861	96.12		15.861	4271.6		15.861	263.1		15.861	5817.72		15.861	122.42		15.861	4728.14		15.861	78.16
15.877	2796.96		15.877	92.54		15.877	4463.64		15.877	233.38		15.877	5440.18		15.877	118.72		15.877	4832.48		15.877	88.34
15.893	2838.44		15.893	98.56		15.893	4754.78		15.893	246.2		15.893	5293.5		15.893	133.86		15.893	4862.6		15.893	90.36
15.909	2813.26		15.909	101.56		15.909	4885.66		15.909	247.72		15.909	5307.42		15.909	134.1		15.909	4826.68		15.909	82
15.925	2975.54		15.925	106.36		15.925	4747.46		15.925	262.08		15.925	5138.18		15.925	136.16		15.925	4763.84		15.925	73.36
15.941	2989.26		15.941	105.3		15.941	4683.04		15.941	240.02		15.941	5070.68		15.941	118.82		15.941	4850.92		15.941	78.14
15.957	2948.06		15.957	107.1		15.957	4683.6		15.957	248.18		15.957	5242.6		15.957	114.18		15.957	4902.62		15.957	81.24
15.974	2829.94		15.974	107.38		15.974	4595.46		15.974	229.32		15.974	5254.28		15.974	118.74		15.974	5056.86		15.974	90.6
15.99	2782.46		15.99	103.54		15.99	4539.98		15.99	231.86		15.99	5202.14		15.99	124.9		15.99	5247.4		15.99	85.36
16.006	2869.98		16.006	102.9		16.006	4570.86		16.006	235.12		16.006	5202.1		16.006	121.62		16.006	5029.74		16.006	83.16
16.022	3015.24		16.022	106.72		16.022	4683.56		16.022	240.28		16.022	5264		16.022	111.78		16.022	4978.6		16.022	74.76
16.038	3084.3		16.038	111.86		16.038	4702.9		16.038	259.24		16.038	5486.9		16.038	118.3		16.038	4926.66		16.038	73
16.054	3084.34		16.054	107.76		16.054	4503.3		16.054	242.52		16.054	5332.62		16.054	122.14		16.054	5197.16		16.054	74.84
16.07	3045.08		16.07	103.48		16.07	4671.32		16.07	246.84		16.07	5181.64		16.07	133.44		16.07	5219.94		16.07	75.6
16.086	2897.2		16.086	98.18		16.086	4772.68		16.086	228.24		16.086	4947.26		16.086	143.42		16.086	5438		16.086	84.22
16.102	2861.58		16.102	98.54		16.102	5041.1		16.102	235.28		16.102	5003.44		16.102	141.14		16.102	5388		16.102	92.18
16.118	2752.28		16.118	97.6		16.118	4915.78		16.118	214.36		16.118	5079.54		16.118	138.84		16.118	5230.32		16.118	94.78
16.134	2759.5		16.134	104.96		16.134	5071.66		16.134	202.4		16.134	5122.24		16.134	145.74		16.134	4778.54		16.134	88.24
16.15	2731.14		16.15	106.9		16.15	5309.64		16.15	214.62		16.15	4919.38		16.15	151.38		16.15	4926.74		16.15	81.98
16.166	2791.96		16.166	120.22		16.166	5281.2		16.166	222.94		16.166	4694.56		16.166	134.66		16.166	5186.88		16.166	78.96
16.183	2884		16.183	117.82		16.183	5177.74		16.183	211.92		16.183	4741.42		16.183	117.26		16.183	5295.74		16.183	79.18
16.199	2890.36		16.199	108.46		16.199	5077.78		16.199	189.2		16.199	5591.2		16.199	115.1		16.199	5180.24		16.199	76.86
16.215	2893.7		16.215	89.96		16.215	5073.22		16.215	198.14		16.215	5890.26		16.215	124.76		16.215	5131.74		16.215	79.04
16.231	2851.4		16.231	89.82		16.231	4889.48		16.231	198.98		16.231	5754.24		16.231	145.02		16.231	5131.26		16.231	75.92
16.247	2862.18		16.247	93.44		16.247	4687.72		16.247	220.34		16.247	5222.8		16.247	146.06		16.247	4936.32		16.247	82.1
16.263	2915.84		16.263	98.34		16.263	4846.84		16.263	231.8		16.263	5275.84		16.263	138.64		16.263	4868.04		16.263	83.68
16.279	2836.52		16.279	97.68		16.279	4734.7		16.279	266.92		16.279	5168.72		16.279	110.5		16.279	4763.1		16.279	84.4
16.295	2794.72		16.295	100		16.295	4664.96		16.295	257.02		16.295	5216		16.295	103.46		16.295	4983.62		16.295	81.66
16.311	2810.7		16.311	91.58		16.311	4538.8		16.311	251.4		16.311	5171.12		16.311	105.44		16.311	4956.7		16.311	90.68
16.327	2898.14		16.327	98.06		16.327	4771.22		16.327	229.04		16.327	5081.12		16.327	114.44		16.327	4898.88		16.327	98.64
16.343	2905.72		16.343	104.94		16.343	4906.82		16.343	225.46		16.343	5083.64		16.343	122.08		16.343	4880.24		16.343	95.42
16.359	2844.7		16.359	100.1		16.359	4932.4		16.359	229.34		16.359	5098.76		16.359	119		16.359	4855.54		16.359	76.78
16.375	3068.58		16.375	93.48		16.375	4731.4		16.375	225.52		16.375	5090.06		16.375	115.22		16.375	4852.16		16.375	69.68
16.392	3100.98		16.392	90.28		16.392	4542.76		16.392	226.56		16.392	5195.98		16.392	118.02		16.392	4618.04		16.392	67.14
16.408	3007.56		16.408	92.86		16.408	4483.38		16.408	217.96		16.408	5333.9		16.408	122.92		16.408	4589.92		16.408	80.34
16.424	2748.9		16.424	88.58		16.424	4493.88		16.424	228.5		16.424	5319.04		16.424	142.24		16.424	4467.3		16.424	83.74
16.44	2816.58		16.44	92.36		16.44	4563.24		16.44	225.14		16.44	5019.58		16.44	136.18		16.44	4663.72		16.44	83.38
16.456	2919.62		16.456	94.96		16.456	4465.56		16.456	214.76		16.456	4849.52		16.456	143.52		16.456	4840.1		16.456	77.32
16.472	2930.82		16.472	96.48		16.472	4417.58		16.472	203.46		16.472	5031.32		16.472	138.92		16.472	4849.46		16.472	76.02
16.488	2849.34		16.488	88.96		16.488	4459.14		16.488	211.78		16.488	4988.62		16.488	145.08		16.488	4664.96		16.488	79.7
16.504	2710.5		16.504	98.44		16.504	4650.9		16.504	205.3		16.504	5138.94		16.504	129.82		16.504	4869.18		16.504	79.36
16.52	2661.34		16.52	105.08		16.52	4646.76		16.52	194.02		16.52	4852.2		16.52	126.84		16.52	4868.04		16.52	80.82
16.536	2689.4		16.536	104.94		16.536	4449.54		16.536	187.78		16.536	4946.98		16.536	120.02		16.536	4744.5		16.536	78.56
16.552	2784.1		16.552	104.8		16.552	4341.74		16.552	201.78		16.552	4874.6		16.552	125.26		16.552	4457.64		16.552	91.74
16.568	2946.4		16.568	99.7		16.568	4758.12		16.568	203.78		16.568	4994.14		16.568	121.52		16.568	4487.2		16.568	92.88
16.585	2907.8		16.585	101.58		16.585	4877.74		16.585	206.06		16.585	4905.44		16.585	119.96		16.585	4362.04		16.585	92.58
16.601	2964.52		16.601	92.94		16.601	4822.72		16.601	213.12		16.601	4825.14		16.601	107.42		16.601	4565.42		16.601	81.02
16.617	2914.56		16.617	94.28		16.617	4371.88		16.617	224.82		16.617	4719.14		16.617	111.74		16.617	4544.34		16.617	84.48
16.633	2986.68		16.633	102.92		16.633	4265.42		16.633	219.86		16.633	4882.92		16.633	123		16.633	4433.28		16.633	87.3
16.649	2946.24		16.649	112.16		16.649	4254		16.649	210.1		16.649	4928.76		16.649	123.72		16.649	4333.26		16.649	84.36
16.665	2907.1		16.665	120.98		16.665	4361.32		16.665	201.32		16.665	4964.98		16.665	120.1		16.665	4510.46		16.665	88.08
16.681	2854.96		16.681	130.48		16.681	4472.1		16.681	197.4		16.681	4666.04		16.681	121.4		16.681	4382.68		16.681	104.32
16.697	2888.94		16.697	130.12		16.697	4442.04		16.697	188.38		16.697	4600.8		16.697	133.44		16.697	4353.08		16.697	111.42
16.713	2839.7		16.713	121.98		16.713	4436.88		16.713	170.48		16.713	4626.92		16.713	135.38		16.713	4310.52		16.713	104.56
16.729	2850.96		16.729	110.9		16.729	4261.48		16.729	157.44		16.729	4841.6		16.729	126.02		16.729	4501.3		16.729	88.32
16.745	2847.08		16.745	109.76		16.745	4385.68		16.745	153.32		16.745	4953.36		16.745	117.72		16.745	4369.38		16.745	90.26
16.761	2948.04		16.761	110.82		16.761	4489.62		16.761	161.08		16.761	4818.24		16.761	105.74		16.761	4308.56		16.761	88.2
16.777	3032.16		16.777	109.02		16.777	4683.68		16.777	173.28		16.777	4745.64		16.777	110.06		16.777	4266.76		16.777	87.5
16.794	3004.44		16.794	105.42		16.794	4496.7		16.794	180.66		16.794	4647.48		16.794	114		16.794	4197.62		16.794	84.84
16.81	3050.04		16.81	102.04		16.81	4353.3		16.81	177.1		16.81	4726.66		16.81	121.44		16.81	4225.84		16.81	82.46
16.826	3128.24		16.826	100.76		16.826	4173.92		16.826	182.74		16.826	4745.26		16.826	111.7		16.826	4174.6		16.826	75.48
16.842	3229.64		16.842	96.56		16.842	4144.22		16.842	171.56		16.842	4835.1		16.842	105.78		16.842	4187.22		16.842	77.5
16.858	3157.5		16.858	99.62		16.858	4087.02		16.858	172.44		16.858	4793.18		16.858	112.52		16.858	4086.28		16.858	79.38
16.874	3039.18		16.874	96.76		16.874	4065.52		16.874	163.06		16.874	4753.48		16.874	132.34		16.874	4143.1		16.874	83.1
16.89	3055.8		16.89	118.74		16.89	4114.12		16.89	171.4		16.89	4823.38		16.89	139.6		16.89	4143.76		16.89	82.16
16.906	3184.72		16.906	115.7		16.906	4140.12		16.906	159.74		16.906	4768.06		16.906	130.6		16.906	4110.98		16.906	84.6
16.922	3304.96		16.922	106.24		16.922	4238.86		16.922	154.16		16.922	4571.64		16.922	124.56		16.922	4089.64		16.922	77.06
16.938	3399.42		16.938	86.54		16.938	4271.08		16.938	167.02		16.938	4627.56		16.938	122.8		16.938	4223.48		16.938	74.62
16.954	3466.56		16.954	86.62		16.954	4430		16.954	178.94		16.954	4635.62		16.954	125.92		16.954	4338.32		16.954	77.34
16.97	3484		16.97	98.6		16.97	4353.12		16.97	189.32		16.97	4751.88		16.97	112.08		16.97	4315.76		16.97	85.06
16.986	3401.7		16.986	97.08		16.986	4246.48		16.986	176.54		16.986	4709.1		16.986	112.3		16.986	4213.8		16.986	78.54
17.003	3415.26		17.003	99.72		17.003	4252.34		17.003	170.64		17.003	4788.16		17.003	99.28		17.003	4258.28		17.003	73.5
17.019	3599.36		17.019	94.22		17.019	4240.5		17.019	161.22		17.019	4678.98		17.019	98.62		17.019	4174.52		17.019	72.54
17.035	3738.72		17.035	99.44		17.035	4221.74		17.035	163.56		17.035	4530.52		17.035	91.96		17.035	4218.82		17.035	79.72
17.051	3844.66		17.051	101.08		17.051	4154.62		17.051	167.9		17.051	4524.24		17.051	97.18		17.051	4140.5		17.051	82.38
17.067	3718.9		17.067	104.48		17.067	4221.78		17.067	159.76		17.067	4754.46		17.067	96.48		17.067	4304.56		17.067	88.34
17.083	3694.1		17.083	103.28		17.083	4049.3		17.083	146.98		17.083	5021.54		17.083	97.8		17.083	4400.24		17.083	91.86
17.099	3635.98		17.099	106.1		17.099	4064.42		17.099	138.6		17.099	5051.2		17.099	92.94		17.099	4426.92		17.099	97.58
17.115	3586.32		17.115	106.48		17.115	4016.9		17.115	143.28		17.115	4893.12		17.115	99.48		17.115	4343.44		17.115	93.02
17.131	3509.42		17.131	104.84		17.131	4261.12		17.131	157.68		17.131	4696.58		17.131	101.58		17.131	4184.42		17.131	87.7
17.147	3406.56		17.147	97.98		17.147	4182.2		17.147	162.88		17.147	4612.32		17.147	104.18		17.147	4323.12		17.147	84.74
17.163	3510.48		17.163	96.58		17.163	4164.3		17.163	188.92		17.163	4722.64		17.163	99.44		17.163	4276.24		17.163	83.04
17.179	3493.94		17.179	99.54		17.179	4150.52		17.179	190.64		17.179	4697.68		17.179	98.82		17.179	4329.84		17.179	82.4
17.195	3452.32		17.195	108.3		17.195	4327.3		17.195	190.16		17.195	5062.66		17.195	100.96		17.195	4196.34		17.195	79.38
17.212	3444		17.212	108.34		17.212	4396.86		17.212	170.44		17.212	4929.64		17.212	99.18		17.212	4142.08		17.212	77.52
17.228	3583.68		17.228	95.24		17.228	4198.24		17.228	161.82		17.228	4832.08		17.228	102.78		17.228	4082.78		17.228	82.2
17.244	3524.12		17.244	82.26		17.244	4097.78		17.244	165.48		17.244	4489.22		17.244	98.24		17.244	4029		17.244	94.84
17.26	3314.66		17.26	81.2		17.26	4120.76		17.26	156.82		17.26	4571.78		17.26	92.42		17.26	4204.8		17.26	93.74
17.276	3045.5		17.276	102.14		17.276	4161.74		17.276	169.94		17.276	4653.28		17.276	88.1		17.276	4225.56		17.276	80.38
17.292	3079.64		17.292	118.44		17.292	3993.64		17.292	173.4		17.292	4676.76		17.292	90.32		17.292	4272.44		17.292	75.22
17.308	3071.68		17.308	109.56		17.308	4129.28		17.308	182.98		17.308	4662.78		17.308	89.12		17.308	4066.18		17.308	81.54
17.324	3296.8		17.324	90.96		17.324	4202.06		17.324	166.32		17.324	4514.66		17.324	88.26		17.324	4210.14		17.324	90.88
17.34	3170.16		17.34	87.92		17.34	4460.42		17.34	151.9		17.34	4360.16		17.34	91.62		17.34	4362.38		17.34	91.76
17.356	3156.04		17.356	96.66		17.356	4346.84		17.356	142.36		17.356	4369.08		17.356	86.4		17.356	4509.04		17.356	93.58
17.372	2977.06		17.372	101.8		17.372	4308.5		17.372	141.74		17.372	4596.92		17.372	87.1		17.372	4343.54		17.372	84.96
17.388	3081.92		17.388	102.08		17.388	4070.94		17.388	147.1		17.388	4807.1		17.388	83.96		17.388	4085.22		17.388	85.28
17.405	3086.04		17.405	108.46		17.405	4266.54		17.405	153.7		17.405	4904.26		17.405	94.62		17.405	4037.82		17.405	86.58
17.421	2979.1		17.421	103.4		17.421	4270.76		17.421	156.5		17.421	4817.76		17.421	102.56		17.421	4246.88		17.421	92.06
17.437	2945.9		17.437	95.36		17.437	4213.12		17.437	140.98		17.437	4715.86		17.437	108.66		17.437	4481.72		17.437	85.72
17.453	2915.84		17.453	85.44		17.453	4139.78		17.453	146.7		17.453	4515.08		17.453	108.8		17.453	4467.62		17.453	88.76
17.469	2967.92		17.469	86.98		17.469	4274.3		17.469	151.56		17.469	4476.6		17.469	103.52		17.469	4223.58		17.469	90.6
17.485	2863.64		17.485	94.66		17.485	4423.1		17.485	178.88		17.485	4487.92		17.485	109.86		17.485	4127.52		17.485	91.92
17.501	2878.44		17.501	110.38		17.501	4236.98		17.501	162.24		17.501	4447.64		17.501	116.78		17.501	4025.38		17.501	93.82
17.517	2837.1		17.517	117.66		17.517	4278.34		17.517	149.74		17.517	4401.22		17.517	111.68		17.517	3983.68		17.517	87.7
17.533	2832.06		17.533	111.32		17.533	4233.06		17.533	126.5		17.533	4509.2		17.533	104.16		17.533	4081.4		17.533	87.04
17.549	2717.68		17.549	107.7		17.549	4211.8		17.549	130.8		17.549	4634.9		17.549	106.68		17.549	4226.46		17.549	86.36
17.565	2859.54		17.565	105.76		17.565	4059.92		17.565	128.16		17.565	4584.48		17.565	103.34		17.565	4347.26		17.565	90.26
17.581	2780.34		17.581	106.06		17.581	4285.86		17.581	133.04		17.581	4460.98		17.581	104.02		17.581	4302.1		17.581	91.36
17.597	2765.4		17.597	108.54		17.597	4426.6		17.597	132.6		17.597	4532.38		17.597	95.62		17.597	4313.42		17.597	86.92
17.614	2699.56		17.614	99.4		17.614	4567.72		17.614	136.94		17.614	4902.7		17.614	106.08		17.614	4271.16		17.614	89.38
17.63	2860.5		17.63	96.84		17.63	4433.82		17.63	132.58		17.63	4789.3		17.63	105.86		17.63	4157.76		17.63	84.64
17.646	2872.62		17.646	86.72		17.646	4542.64		17.646	146.02		17.646	4677.24		17.646	105.34		17.646	4263.26		17.646	90.34
17.662	2751.44		17.662	93.32		17.662	4284.74		17.662	150.78		17.662	4364.08		17.662	113.76		17.662	4330.12		17.662	87.34
17.678	2725.9		17.678	95.76		17.678	4111.9		17.678	147.64		17.678	4572.52		17.678	116		17.678	4333.56		17.678	90.86
17.694	2704.86		17.694	96.94		17.694	3997.9		17.694	136.46		17.694	4600.86		17.694	109.68		17.694	4115.8		17.694	91.48
17.71	2705.98		17.71	102.7		17.71	4193.46		17.71	137.44		17.71	4560.98		17.71	95.5		17.71	4026.44		17.71	90.36
17.726	2620.82		17.726	111.1		17.726	4134.62		17.726	153.34		17.726	4307.16		17.726	97.98		17.726	4023.22		17.726	89.9
17.742	2662.84		17.742	118.06		17.742	3993.8		17.742	151.26		17.742	4232.6		17.742	103.26		17.742	4184.42		17.742	84.82
17.758	2625.12		17.758	116.2		17.758	3944.86		17.758	137.1		17.758	4163.34		17.758	100.32		17.758	4180.64		17.758	85.24
17.774	2571.5		17.774	99.7		17.774	3971.74		17.774	132.76		17.774	4199.14		17.774	88		17.774	4146.92		17.774	88.92
17.79	2558.06		17.79	86.06		17.79	3941.08		17.79	129.36		17.79	4320.2		17.79	94.28		17.79	3954.66		17.79	90.9
17.806	2617.6		17.806	80.54		17.806	4049.12		17.806	135.4		17.806	4482.62		17.806	99.52		17.806	3954.26		17.806	87.56
17.823	2534.2		17.823	92.04		17.823	4301.14		17.823	134.24		17.823	4621.98		17.823	107.3		17.823	3912.5		17.823	79.2
17.839	2474.54		17.839	94.06		17.839	4428.2		17.839	147.04		17.839	4608.26		17.839	100.38		17.839	3930.02		17.839	80.26
17.855	2583.62		17.855	91.46		17.855	4484.5		17.855	155.42		17.855	4488.16		17.855	101.04		17.855	3823.18		17.855	77.98
17.871	2756.92		17.871	90.28		17.871	4365.94		17.871	150.78		17.871	4522.06		17.871	91.76		17.871	3827.56		17.871	79.9
17.887	2803.86		17.887	95.04		17.887	4292.14		17.887	150.56		17.887	4441.14		17.887	91.62		17.887	3800.2		17.887	82.62
17.903	2674.94		17.903	97.9		17.903	4196.22		17.903	135.86		17.903	4457.7		17.903	87.34		17.903	3929.68		17.903	87.86
17.919	2625.26		17.919	94.88		17.919	4227.32		17.919	136.28		17.919	4394.46		17.919	95.78		17.919	4121.12		17.919	84.24
17.935	2614.52		17.935	96.04		17.935	4234.82		17.935	128.6		17.935	4577.22		17.935	97.72		17.935	4200.52		17.935	82.7
17.951	2640.78		17.951	87		17.951	4068.74		17.951	125.6		17.951	4747.62		17.951	104.7		17.951	4151.22		17.951	77.66
17.967	2663.82		17.967	91.74		17.967	3949.8		17.967	136.56		17.967	4720.7		17.967	104.5		17.967	4019.82		17.967	78.6
17.983	2738.36		17.983	106.34		17.983	4005.42		17.983	145.86		17.983	4772.78		17.983	103.68		17.983	3938.02		17.983	79.72
17.999	2787.24		17.999	115.64		17.999	4186.76		17.999	161.3		17.999	4540.58		17.999	103.4		17.999	4008.3		17.999	84.9
18.015	2692.82		18.015	110.46		18.015	4267.1		18.015	148.52		18.015	4388.76		18.015	96.04		18.015	4130.16		18.015	81.08
18.032	2656.32		18.032	98.6		18.032	4109.38		18.032	152.1		18.032	4129.92		18.032	95.82		18.032	4288.32		18.032	77.64
18.048	2580.68		18.048	113.1		18.048	4003.42		18.048	145.94		18.048	4346.82		18.048	100.66		18.048	4167.66		18.048	76.52
18.064	2583.22		18.064	114.8		18.064	3997.12		18.064	150.28		18.064	4515.08		18.064	111.72		18.064	4089.68		18.064	74.9
18.08	2588.52		18.08	107.8		18.08	4025.7		18.08	146		18.08	4629		18.08	112.22		18.08	4063.52		18.08	73.9
18.096	2721.06		18.096	95.16		18.096	4007.12		18.096	153.06		18.096	4704.92		18.096	103.88		18.096	4119.7		18.096	70.64
18.112	2837.82		18.112	96.38		18.112	3991.66		18.112	151.52		18.112	4799.08		18.112	96.78		18.112	4021.14		18.112	81.9
18.128	2883.96		18.128	101.12		18.128	3987.62		18.128	148.38		18.128	4793.44		18.128	91.82		18.128	4160.04		18.128	78.78
18.144	2807.68		18.144	101.26		18.144	4114.94		18.144	133.46		18.144	4680.82		18.144	97.78		18.144	4167.02		18.144	81.86
18.16	2739.9		18.16	103.34		18.16	4322.82		18.16	130.44		18.16	4721.16		18.16	100.72		18.16	4488.4		18.16	70.02
18.176	2588.96		18.176	99.28		18.176	4463.78		18.176	127.46		18.176	4814.5		18.176	94.58		18.176	4498.02		18.176	78.34
18.192	2668.74		18.192	94.36		18.192	4579.3		18.192	141.58		18.192	5104.68		18.192	80.76		18.192	4803.78		18.192	85.4
18.208	2578.38		18.208	89.88		18.208	4624.98		18.208	139.22		18.208	5232.64		18.208	85.98		18.208	4606.36		18.208	91.66
18.225	2519.56		18.225	97.38		18.225	4614.5		18.225	140.66		18.225	5187.42		18.225	86.66		18.225	4499.34		18.225	85.34
18.241	2487.98		18.241	108.1		18.241	4518.04		18.241	130.18		18.241	4782.78		18.241	87.1		18.241	4340.32		18.241	74.48
18.257	2527.56		18.257	112.38		18.257	4478.44		18.257	119.4		18.257	4600.44		18.257	86.16		18.257	4584.14		18.257	76.04
18.273	2721		18.273	107.94		18.273	4609.72		18.273	125.26		18.273	4734.8		18.273	99.92		18.273	4762.36		18.273	83.08
18.289	2674.38		18.289	104		18.289	4438.02		18.289	125.28		18.289	4837.34		18.289	101.42		18.289	4729.1		18.289	91.64
18.305	2732.24		18.305	99.22		18.305	4364.7		18.305	128.98		18.305	4808.94		18.305	100.64		18.305	4494.56		18.305	90.36
18.321	2661.58		18.321	97.2		18.321	4438.26		18.321	120.5		18.321	4606.18		18.321	97.72		18.321	4609.14		18.321	91.82
18.337	2662.24		18.337	93.38		18.337	4730.24		18.337	126.56		18.337	4862.56		18.337	109.38		18.337	4668.18		18.337	85.42
18.353	2635.66		18.353	93.3		18.353	4842.08		18.353	132.02		18.353	4971.7		18.353	104.06		18.353	4974.28		18.353	88.72
18.369	2569.48		18.369	86.3		18.369	5056.48		18.369	132.08		18.369	5190.98		18.369	92.94		18.369	5050.96		18.369	79.72
18.385	2592.72		18.385	94.12		18.385	5136.84		18.385	128		18.385	5238.34		18.385	78.36		18.385	5119.36		18.385	82.56
18.401	2615.9		18.401	101.66		18.401	5130.24		18.401	125.16		18.401	5406.42		18.401	83.46		18.401	4933.78		18.401	76.04
18.417	2726.3		18.417	108.1		18.417	4895.22		18.417	117.24		18.417	5237.48		18.417	97.44		18.417	4738.92		18.417	82.48
18.434	2744.24		18.434	95.12		18.434	4747.08		18.434	122.4		18.434	4999.1		18.434	98.44		18.434	4798.26		18.434	75.56
18.45	2768.54		18.45	98.5		18.45	4514.1		18.45	132.04		18.45	4817.34		18.45	93.94		18.45	4795.78		18.45	82.78
18.466	2693.56		18.466	95.98		18.466	4568.88		18.466	146.3		18.466	5008.44		18.466	91.36		18.466	4819.72		18.466	82.94
18.482	2573.54		18.482	94.28		18.482	4684.24		18.482	156.42		18.482	4930.42		18.482	91.54		18.482	4777.68		18.482	90.66
18.498	2503.4		18.498	88.32		18.498	4883.74		18.498	158.88		18.498	4955.14		18.498	95.44		18.498	4644.1		18.498	85.26
18.514	2538.52		18.514	84.84		18.514	4831.44		18.514	151.44		18.514	4788.94		18.514	95.42		18.514	4407.24		18.514	76.62
18.53	2593.66		18.53	82.36		18.53	4927.3		18.53	152.08		18.53	4832.44		18.53	98.8		18.53	4271.74		18.53	70.92
18.546	2557.14		18.546	94.52		18.546	4882.6		18.546	157.7		18.546	4802.14		18.546	95.98		18.546	4309.4		18.546	68.54
18.562	2619.52		18.562	104.78		18.562	4818.88		18.562	155.46		18.562	4679.36		18.562	94.74		18.562	4401.12		18.562	80.86
18.578	2627.2		18.578	102.58		18.578	4651.28		18.578	139.6		18.578	4621.46		18.578	93.12		18.578	4297.18		18.578	88.8
18.594	2636.88		18.594	89.36		18.594	4589.62		18.594	127.3		18.594	4596.56		18.594	91.22		18.594	4312.64		18.594	92.54
18.61	2561.9		18.61	86.94		18.61	4471.54		18.61	130.62		18.61	4719.48		18.61	91.14		18.61	4235.88		18.61	81.34
18.626	2595.86		18.626	90.9		18.626	4425		18.626	125.28		18.626	4530.06		18.626	91.84		18.626	4265.72		18.626	75.3
18.643	2550.34		18.643	94.3		18.643	4543.32		18.643	121.76		18.643	4526.7		18.643	96.52		18.643	4227.12		18.643	76.28
18.659	2509		18.659	94.52		18.659	4558.06		18.659	116.32		18.659	4645.16		18.659	138.3		18.659	4267.2		18.659	83.46
18.675	2480.1		18.675	94.48		18.675	4640.42		18.675	118.44		18.675	4740.46		18.675	183.32		18.675	4269.6		18.675	82.56
18.691	2505.06		18.691	95.34		18.691	4377.1		18.691	122.78		18.691	4661.04		18.691	191.62		18.691	4197.7		18.691	83.26
18.707	2558.08		18.707	96.56		18.707	4303.38		18.707	127.86		18.707	4402.5		18.707	156.46		18.707	4145.96		18.707	82.44
18.723	2474.16		18.723	97.3		18.723	4189.32		18.723	154.5		18.723	4417.48		18.723	118.46		18.723	4138.68		18.723	86.18
18.739	2475.4		18.739	92.68		18.739	4308.08		18.739	164.42		18.739	4427.4		18.739	107.3		18.739	4058.68		18.739	84.36
18.755	2440.66		18.755	91.62		18.755	4195.88		18.755	165.2		18.755	4316.14		18.755	96.74		18.755	3923.38		18.755	88.76
18.771	2597.96		18.771	89.5		18.771	4163.52		18.771	154.38		18.771	4261.48		18.771	90.28		18.771	3903.44		18.771	81.52
18.787	2512.5		18.787	85.74		18.787	4088.12		18.787	139.8		18.787	4318.92		18.787	86.4		18.787	4027.92		18.787	78.72
18.803	2535.3		18.803	89.22		18.803	4038.88		18.803	143.16		18.803	4664.44		18.803	85.36		18.803	3979.44		18.803	77.24
18.819	2551.94		18.819	91.54		18.819	3936.8		18.819	125.74		18.819	4657.7		18.819	88.3		18.819	4056.9		18.819	79.76
18.835	2618.86		18.835	95.26		18.835	3802.08		18.835	133.16		18.835	4398.18		18.835	91.22		18.835	4066.42		18.835	85.68
18.852	2495.4		18.852	92.14		18.852	3809.8		18.852	135.02		18.852	4484		18.852	94.74		18.852	4059.66		18.852	82.06
18.868	2452.14		18.868	86.2		18.868	3923.76		18.868	139.22		18.868	4563.42		18.868	103.46		18.868	3938.88		18.868	87.5
18.884	2618.86		18.884	81.34		18.884	4122.5		18.884	136.2		18.884	4657.96		18.884	105.9		18.884	3817.24		18.884	88.58
18.9	2749.04		18.9	93.46		18.9	4399.44		18.9	131.84		18.9	4426.9		18.9	105.76		18.9	3952.48		18.9	89.76
18.916	2613.86		18.916	93.48		18.916	4261.1		18.916	138.26		18.916	4584.44		18.916	91.52		18.916	3873.46		18.916	85.22
18.932	2469.58		18.932	91.32		18.932	4267.1		18.932	125.56		18.932	4542.86		18.932	81.66		18.932	3905.7		18.932	77.46
18.948	2478.3		18.948	83.1		18.948	4094.16		18.948	115.88		18.948	4422.3		18.948	77.02		18.948	3771.38		18.948	79.12
18.964	2663.72		18.964	93.02		18.964	4064.92		18.964	120.76		18.964	4190.04		18.964	92.46		18.964	3800.52		18.964	79.06
18.98	2654.72		18.98	97.52		18.98	3972.12		18.98	114.28		18.98	4078.86		18.98	104.78		18.98	3899.72		18.98	90.66
18.996	2594.34		18.996	93.26		18.996	4029.72		18.996	117		18.996	4307.46		18.996	119.56		18.996	4124.94		18.996	93.16
19.012	2446.94		19.012	91.78		19.012	4081.66		19.012	117.04		19.012	4283.64		19.012	122.3		19.012	4147.2		19.012	94.86
19.028	2506.3		19.028	94.38		19.028	4347.6		19.028	140.52		19.028	4339.82		19.028	117.94		19.028	4088.12		19.028	82.22
19.045	2518.22		19.045	95.54		19.045	4291.68		19.045	132.32		19.045	4185.3		19.045	109.46		19.045	3950.98		19.045	81.84
19.061	2549.8		19.061	95.66		19.061	4179		19.061	133.88		19.061	4255.06		19.061	101.18		19.061	3833.38		19.061	76
19.077	2449.08		19.077	96.16		19.077	3832.96		19.077	139.32		19.077	4457.68		19.077	103.08		19.077	3789.32		19.077	79.94
19.093	2617.98		19.093	96.16		19.093	3810.9		19.093	141.28		19.093	4589.1		19.093	99.76		19.093	3686.12		19.093	85.32
19.109	2619.36		19.109	90.72		19.109	3802.58		19.109	137.94		19.109	4694.34		19.109	95.66		19.109	3823.68		19.109	100.56
19.125	2662.42		19.125	89.52		19.125	3919.72		19.125	134.82		19.125	4606.14		19.125	91.42		19.125	3796.08		19.125	91.7
19.141	2478.56		19.141	101.52		19.141	4131.8		19.141	133.06		19.141	4469.12		19.141	89.4		19.141	3907.84		19.141	83
19.157	2547.98		19.157	103.84		19.157	4133.5		19.157	128.18		19.157	4405.3		19.157	100.6		19.157	3865.38		19.157	72.04
19.173	2500.2		19.173	94.36		19.173	4039.74		19.173	131.6		19.173	4334.74		19.173	102.02		19.173	3888.82		19.173	81.34
19.189	2551.16		19.189	80.5		19.189	3855.36		19.189	141.58		19.189	4555.4		19.189	101.26		19.189	3818.54		19.189	81.1
19.205	2555.94		19.205	84.48		19.205	3916.8		19.205	144.6		19.205	4628.3		19.205	95.3		19.205	3802.18		19.205	78.44
19.221	2669.46		19.221	93.9		19.221	3782		19.221	141.28		19.221	4653.64		19.221	93.94		19.221	3845.9		19.221	75.1
19.237	2636.26		19.237	99.98		19.237	3889.66		19.237	138.36		19.237	4541.82		19.237	92.86		19.237	3849.38		19.237	81.76
19.254	2609.1		19.254	110.08		19.254	3844		19.254	126.78		19.254	4480.26		19.254	92.34		19.254	3852.84		19.254	83.7
19.27	2545.74		19.27	113.1		19.27	3847.12		19.27	116.76		19.27	4395.4		19.27	95.5		19.27	3890.92		19.27	87.72
19.286	2625.34		19.286	115.26		19.286	3767		19.286	113.86		19.286	4237.5		19.286	97.12		19.286	3997.68		19.286	77.14
19.302	2587.74		19.302	101.5		19.302	3932.6		19.302	110.88		19.302	4189.6		19.302	94.12		19.302	4087.44		19.302	83.44
19.318	2533.6		19.318	94.4		19.318	4049.58		19.318	107.36		19.318	4241.4		19.318	96.4		19.318	3927.24		19.318	77.7
19.334	2457.86		19.334	82.22		19.334	3953.82		19.334	105.16		19.334	4492.96		19.334	90.98		19.334	3712.6		19.334	81.98
19.35	2569.38		19.35	85.44		19.35	3807.4		19.35	115.64		19.35	4524.38		19.35	98.28		19.35	3697.9		19.35	78.72
19.366	2647.1		19.366	115.52		19.366	3768.6		19.366	122.9		19.366	4347.72		19.366	96.36		19.366	3792.36		19.366	94.2
19.382	2623.88		19.382	135.52		19.382	3825.72		19.382	128.98		19.382	4049.5		19.382	92.82		19.382	3873.06		19.382	106.6
19.398	2615.18		19.398	129.78		19.398	3894.68		19.398	127.92		19.398	4103.9		19.398	80.24		19.398	3798.92		19.398	102.36
19.414	2592.94		19.414	95.4		19.414	3906.62		19.414	132.16		19.414	4300.52		19.414	87.7		19.414	3716.46		19.414	88.54
19.43	2543.38		19.43	80		19.43	3890.9		19.43	127.76		19.43	4267.24		19.43	87.72		19.43	3802.74		19.43	79.86
19.446	2417.48		19.446	77.1		19.446	3892.78		19.446	125.46		19.446	4223.1		19.446	88.5		19.446	3778.06		19.446	83.88
19.463	2439.46		19.463	80.68		19.463	3926.2		19.463	118.88		19.463	4247.74		19.463	83.44		19.463	3848.76		19.463	82.2
19.479	2549.82		19.479	89.94		19.479	3957.98		19.479	127.62		19.479	4490.8		19.479	81.34		19.479	3700.06		19.479	79.14
19.495	2602.54		19.495	93.38		19.495	3844.2		19.495	126.64		19.495	4519.04		19.495	88.38		19.495	3664.72		19.495	76.08
19.511	2558.28		19.511	95.4		19.511	3962.04		19.511	120.64		19.511	4541.24		19.511	89.6		19.511	3741.9		19.511	76.32
19.527	2536.54		19.527	84.8		19.527	4047.78		19.527	111.84		19.527	4502.5		19.527	101.82		19.527	3800.32		19.527	84.1
19.543	2589.1		19.543	79.8		19.543	4137.86		19.543	110.78		19.543	4355.12		19.543	97.02		19.543	3809.62		19.543	83.1
19.559	2612.74		19.559	80.52		19.559	4150.94		19.559	120.34		19.559	4150.94		19.559	90.7		19.559	3700.14		19.559	86.76
19.575	2593.36		19.575	83.44		19.575	4152.72		19.575	118.78		19.575	4107.58		19.575	86.96		19.575	3693.88		19.575	80.28
19.591	2530.02		19.591	87.9		19.591	3937.88		19.591	115.66		19.591	4125.46		19.591	87.24		19.591	3812.26		19.591	85.08
19.607	2468.98		19.607	94.68		19.607	3754.7		19.607	105.26		19.607	4167.74		19.607	97.32		19.607	3939.8		19.607	79.88
19.623	2572.76		19.623	101.76		19.623	3675.62		19.623	97.38		19.623	4136.14		19.623	96.08		19.623	4084.42		19.623	85.2
19.639	2533.38		19.639	105.66		19.639	3839.16		19.639	101.06		19.639	4265.04		19.639	104.9		19.639	3956.14		19.639	81.1
19.655	2549.82		19.655	99		19.655	3812.96		19.655	106.66		19.655	4188.7		19.655	104.32		19.655	3908.94		19.655	84.8
19.672	2419.88		19.672	109.62		19.672	3815.72		19.672	117.82		19.672	4215.22		19.672	98.08		19.672	3738.28		19.672	91.76
19.688	2487.68		19.688	100.42		19.688	3756.6		19.688	123.12		19.688	4062.72		19.688	85.3		19.688	3842.76		19.688	97.14
19.704	2508.82		19.704	98.3		19.704	3667.82		19.704	136.4		19.704	4067.32		19.704	84.02		19.704	3889.12		19.704	95.18
19.72	2511.96		19.72	85.82		19.72	3745.48		19.72	119.36		19.72	4133.62		19.72	87.34		19.72	3948.74		19.72	83.38
19.736	2467.1		19.736	94.18		19.736	3812.3		19.736	114.1		19.736	4174.84		19.736	87.22		19.736	3965.1		19.736	86.46
19.752	2417.6		19.752	92.96		19.752	4138.64		19.752	111.44		19.752	4134.6		19.752	87.62		19.752	3927.42		19.752	86.9
19.768	2430.64		19.768	93.04		19.768	4084.92		19.768	161.24		19.768	4094.36		19.768	86.56		19.768	3923.76		19.768	89.1
19.784	2443.32		19.784	91.76		19.784	4196.14		19.784	175.46		19.784	4158.92		19.784	100.8		19.784	3820.12		19.784	82.84
19.8	2536.28		19.8	92.52		19.8	3991.94		19.8	173.24		19.8	4215.5		19.8	105.5		19.8	3784.46		19.8	89.8
19.816	2607.02		19.816	95.64		19.816	4009.54		19.816	147.14		19.816	4180.58		19.816	107.06		19.816	3761.38		19.816	91.82
19.832	2665.66		19.832	98.84		19.832	3854.46		19.832	133.88		19.832	4405.88		19.832	101.28		19.832	3679.38		19.832	85.92
19.848	2603.02		19.848	95.12		19.848	3856.1		19.848	117.94		19.848	4535.32		19.848	97.68		19.848	3648.76		19.848	75.72
19.865	2565.6		19.865	98.7		19.865	3816.44		19.865	112.12		19.865	4756.88		19.865	91.74		19.865	3620.56		19.865	76.42
19.881	2765.04		19.881	99.82		19.881	3997.86		19.881	128.78		19.881	4697.1		19.881	86.48		19.881	3709.48		19.881	84.54
19.897	2763.5		19.897	102.72		19.897	4064.64		19.897	138.96		19.897	4752.2		19.897	94.66		19.897	3883.92		19.897	93.92
19.913	2694.04		19.913	95.4		19.913	4105.38		19.913	134.72		19.913	4704		19.913	106.8		19.913	3894.52		19.913	93.92
19.929	2459.3		19.929	93.9		19.929	3904.76		19.929	119.56		19.929	4806.2		19.929	105.08		19.929	3860.72		19.929	87.98
19.945	2457.1		19.945	93.26		19.945	4042.74		19.945	115.08		19.945	4797.38		19.945	98.92		19.945	3852.32		19.945	80.18
19.961	2438.66		19.961	101.34		19.961	4248.34		19.961	109.22		19.961	4759.16		19.961	85.38		19.961	3893.72		19.961	80.9
19.977	2412.4		19.977	103.02		19.977	4452.58		19.977	103.42		19.977	4760.28		19.977	88.76		19.977	3651.26		19.977	79.9
19.993	2414.3		19.993	103.1		19.993	4366.16		19.993	117.5		19.993	4832.18		19.993	93.56		19.993	3387.5		19.993	77
20.009	2425.72		20.009	95.42		20.009	4267.74		20.009	118.4		20.009	4861.9		20.009	95.52		20.009	3336.16		20.009	80.8
20.025	2377.28		20.025	103.4		20.025	4230.34		20.025	123.54		20.025	4827.06		20.025	80.04		20.025	3537.22		20.025	86.06
20.041	2356.44		20.041	104.52		20.041	4249.2		20.041	109.24		20.041	5043.36		20.041	74.36		20.041	3637.82		20.041	101.66
20.057	2337.98		20.057	103.52		20.057	4441.12		20.057	118.42		20.057	5084.18		20.057	91.16		20.057	3813.4		20.057	107.2
20.074	2367.38		20.074	93.08		20.074	4633.26		20.074	120.52		20.074	5051.38		20.074	102.94		20.074	3885.88		20.074	108.42
20.09	2299.82		20.09	98.22		20.09	4699.94		20.09	122.22		20.09	4835.26		20.09	101.12		20.09	3966.34		20.09	99.08
20.106	2303.32		20.106	96.04		20.106	4491.84		20.106	112.68		20.106	4910.52		20.106	86		20.106	4057.18		20.106	95.32
20.122	2266.14		20.122	93.72		20.122	4316.54		20.122	112.88		20.122	5050.52		20.122	86.5		20.122	4029.54		20.122	95.16
20.138	2305.18		20.138	84.66		20.138	4218.32		20.138	104.82		20.138	5094.24		20.138	84.82		20.138	4077.1		20.138	90.78
20.154	2279.74		20.154	85.4		20.154	4320.32		20.154	104.4		20.154	5166.86		20.154	90.5		20.154	3929.18		20.154	94.7
20.17	2362.52		20.17	96.12		20.17	4525.78		20.17	100.28		20.17	5295.48		20.17	88.32		20.17	3911.32		20.17	95.04
20.186	2419.72		20.186	99.74		20.186	4721.52		20.186	109.16		20.186	5335.26		20.186	83.96		20.186	3732.36		20.186	98.84
20.202	2445.1		20.202	102		20.202	4789.12		20.202	105.54		20.202	5612.96		20.202	80.18		20.202	3818.32		20.202	91.48
20.218	2432.58		20.218	92.06		20.218	4739.18		20.218	103.2		20.218	5624		20.218	90.56		20.218	3972.64		20.218	89.88
20.234	2354.02		20.234	93.72		20.234	4624.6		20.234	117.98		20.234	5593.24		20.234	100		20.234	4181.46		20.234	86.06
20.25	2347.6		20.25	90.4		20.25	4484.68		20.25	133.02		20.25	5284.9		20.25	100.04		20.25	4146.52		20.25	81.06
20.266	2409.16		20.266	104.66		20.266	4375.86		20.266	133.34		20.266	5337.4		20.266	92.48		20.266	4131.76		20.266	74.98
20.283	2463.06		20.283	113.68		20.283	4390.98		20.283	116.94		20.283	5459.24		20.283	89.68		20.283	3928.82		20.283	70.3
20.299	2468.88		20.299	117.78		20.299	4546.06		20.299	108.24		20.299	5581.34		20.299	91.6		20.299	3782.54		20.299	74.28
20.315	2414.14		20.315	104.28		20.315	4496.16		20.315	108.18		20.315	5326.94		20.315	94.14		20.315	3778.06		20.315	79.74
20.331	2417.76		20.331	94.18		20.331	4429.74		20.331	99.68		20.331	5276.86		20.331	90.42		20.331	3970.28		20.331	80.86
20.347	2356.36		20.347	91.98		20.347	4295.64		20.347	101.12		20.347	5177.9		20.347	81.82		20.347	4116.42		20.347	79.12
20.363	2386.54		20.363	95.04		20.363	4239.02		20.363	100.46		20.363	5265.32		20.363	76.74		20.363	4046.26		20.363	75.26
20.379	2391.8		20.379	92.6		20.379	4240.84		20.379	108.3		20.379	5051.84		20.379	76.98		20.379	3923.58		20.379	81.3
20.395	2495.28		20.395	88.14		20.395	4258.84		20.395	101.9		20.395	4888.82		20.395	76.84		20.395	3813.52		20.395	88.46
20.411	2531		20.411	91.44		20.411	4321.68		20.411	98.82		20.411	4775		20.411	76.46		20.411	3865.48		20.411	88.14
20.427	2602.28		20.427	98.46		20.427	4269.94		20.427	103		20.427	4677.26		20.427	72.54		20.427	3902.88		20.427	92.34
20.443	2535.76		20.443	105.9		20.443	4110.04		20.443	116.54		20.443	4773.06		20.443	77.08		20.443	3923.74		20.443	90.8
20.459	2527.2		20.459	110.5		20.459	4220.12		20.459	124.32		20.459	4997.5		20.459	81.22		20.459	3819.78		20.459	95.22
20.475	2560.14		20.475	110.8		20.475	4218.2		20.475	131.06		20.475	4958.88		20.475	84.84		20.475	3825.38		20.475	88.22
20.492	2502.04		20.492	105.74		20.492	4385.88		20.492	129.54		20.492	4870.88		20.492	85.22		20.492	3842.24		20.492	93.26
20.508	2342.98		20.508	138.1		20.508	4161.76		20.508	129.1		20.508	4749.48		20.508	84.76		20.508	3933.74		20.508	93.12
20.524	2272.44		20.524	144.08		20.524	4058.7		20.524	125.12		20.524	4702.88		20.524	86.52		20.524	3892.64		20.524	89.64
20.54	2340.56		20.54	146.48		20.54	3989.18		20.54	133.12		20.54	4661.56		20.54	84.58		20.54	3807.38		20.54	80.72
20.556	2435.1		20.556	106.18		20.556	4049.76		20.556	119.08		20.556	4701.98		20.556	79.04		20.556	3703.06		20.556	80.82
20.572	2487.22		20.572	109.58		20.572	4004.92		20.572	109.56		20.572	4803.02		20.572	81.56		20.572	3775.04		20.572	82.26
20.588	2476.68		20.588	103.2		20.588	4143.04		20.588	99.6		20.588	4771.12		20.588	83.22		20.588	3911.14		20.588	77.22
20.604	2466.4		20.604	110.84		20.604	4149.18		20.604	112.1		20.604	4624.58		20.604	92.08		20.604	3936.3		20.604	72.4
20.62	2435.8		20.62	113.68		20.62	4080.38		20.62	103.3		20.62	4558.88		20.62	107.5		20.62	3853.68		20.62	86.36
20.636	2480.28		20.636	117.84		20.636	3749.48		20.636	102.08		20.636	4458.52		20.636	116.2		20.636	3847.08		20.636	91.24
20.652	2410.2		20.652	108.28		20.652	3799.28		20.652	100.88		20.652	4598.18		20.652	109.64		20.652	3798.18		20.652	90.8
20.668	2350.74		20.668	112.84		20.668	3801.74		20.668	107.16		20.668	4447.26		20.668	91.8		20.668	3704.14		20.668	86.4
20.685	2326.06		20.685	110.08		20.685	3921.6		20.685	99.18		20.685	4286.82		20.685	84.24		20.685	3667.22		20.685	87.02
20.701	2426.18		20.701	106.88		20.701	3941.94		20.701	97.34		20.701	4121.38		20.701	85.32		20.701	3781.58		20.701	87.88
20.717	2455.1		20.717	102.08		20.717	3834.52		20.717	107.4		20.717	4277.72		20.717	87.08		20.717	3828.98		20.717	85.78
20.733	2618.04		20.733	100.04		20.733	3806.16		20.733	113.04		20.733	4362.32		20.733	88.66		20.733	3836.14		20.733	99.22
20.749	2657.26		20.749	104.24		20.749	3702.54		20.749	123.72		20.749	4299.2		20.749	88.06		20.749	3776.68		20.749	91.6
20.765	2683.36		20.765	89.24		20.765	3921.18		20.765	132.14		20.765	4375.76		20.765	76.8		20.765	3723.88		20.765	78.14
20.781	2504.66		20.781	103.44		20.781	3894.04		20.781	132.18		20.781	4363.82		20.781	79.26		20.781	3574.9		20.781	66.12
20.797	2424.7		20.797	102.46		20.797	3889.56		20.797	110.5		20.797	4473.12		20.797	79.48		20.797	3532.34		20.797	75.24
20.813	2369.86		20.813	107.84		20.813	3759.98		20.813	89.64		20.813	4336.44		20.813	97.22		20.813	3619.66		20.813	88.64
20.829	2411.92		20.829	100.98		20.829	3891.8		20.829	92.4		20.829	4205.1		20.829	101.74		20.829	3603.82		20.829	90.34
20.845	2480.9		20.845	95.28		20.845	3997.06		20.845	109.02		20.845	4151.68		20.845	103.26		20.845	3570.88		20.845	88.76
20.861	2463.2		20.861	84.98		20.861	3978.24		20.861	117.16		20.861	4029.56		20.861	89.14		20.861	3834.5		20.861	89.9
20.877	2522.44		20.877	69.54		20.877	3837.52		20.877	116.22		20.877	4066.04		20.877	85.48		20.877	3959.44		20.877	89.44
20.894	2522.58		20.894	78.2		20.894	3803.22		20.894	102.88		20.894	4033.68		20.894	84.86		20.894	3977.92		20.894	86.34
20.91	2533.92		20.91	80.2		20.91	3895.06		20.91	107.88		20.91	3979.32		20.91	91.38		20.91	3710.26		20.91	87.02
20.926	2371.1		20.926	83.24		20.926	3937.5		20.926	114.22		20.926	4176.54		20.926	99.12		20.926	3654.76		20.926	98.3
20.942	2389.2		20.942	99.82		20.942	3962.82		20.942	123.92		20.942	4114.8		20.942	106.58		20.942	3576		20.942	100.22
20.958	2398.56		20.958	111.72		20.958	3949.76		20.958	113.04		20.958	4307.54		20.958	111.74		20.958	3629.28		20.958	95.84
20.974	2484.78		20.974	115.14		20.974	3880.2		20.974	112.34		20.974	4172.08		20.974	110.92		20.974	3694.88		20.974	130.68
20.99	2448.46		20.99	89.9		20.99	3862.92		20.99	100.1		20.99	4193.06		20.99	109		20.99	3760.44		20.99	134.3
21.006	2519.66		21.006	91.24		21.006	3903.42		21.006	100.38		21.006	4167.74		21.006	106.86		21.006	3572.12		21.006	126.78
21.022	2561.54		21.022	98.9		21.022	3933.36		21.022	90.56		21.022	4072.6		21.022	97.46		21.022	3498.84		21.022	88.58
21.038	2546.92		21.038	108.58		21.038	3953.06		21.038	92.8		21.038	4002.26		21.038	85.32		21.038	3463.78		21.038	100
21.054	2458.9		21.054	103.1		21.054	6050.82		21.054	103.18		21.054	4013.46		21.054	77.38		21.054	3666.26		21.054	101.8
21.07	2350.72		21.07	87.62		21.07	7085.74		21.07	189.4		21.07	4250.42		21.07	78.08		21.07	3871.98		21.07	100.44
21.086	2394.44		21.086	92.42		21.086	7438.42		21.086	232		21.086	4257.38		21.086	85.72		21.086	3895.84		21.086	85.56
21.103	2366.9		21.103	94.46		21.103	5809.36		21.103	227.12		21.103	4223.44		21.103	86.08		21.103	3717.12		21.103	82.9
21.119	2362.52		21.119	102.52		21.119	5405.22		21.119	144.62		21.119	4191.06		21.119	95		21.119	3528.8		21.119	82.38
21.135	2368.84		21.135	100.18		21.135	5043.62		21.135	123.3		21.135	4041.84		21.135	98.94		21.135	3521.56		21.135	85.68
21.151	2454.16		21.151	105.22		21.151	4894.58		21.151	113.34		21.151	4035.28		21.151	93.16		21.151	3560.44		21.151	85.4
21.167	2489.94		21.167	96.02		21.167	4675.7		21.167	130.18		21.167	4057.86		21.167	79.96		21.167	3635.34		21.167	88.94
21.183	2457.08		21.183	91.84		21.183	4275.24		21.183	133.08		21.183	4275.76		21.183	80.84		21.183	3710.8		21.183	98.46
21.199	2400.02		21.199	95.44		21.199	4036.5		21.199	133.88		21.199	3948.66		21.199	94.4		21.199	3924.24		21.199	101.1
21.215	2374.04		21.215	96.24		21.215	4109.98		21.215	110.12		21.215	3855.74		21.215	97.32		21.215	3832.76		21.215	93.64
21.231	2325.2		21.231	89.52		21.231	4250.7		21.231	107.14		21.231	3861.16		21.231	88.98		21.231	3563.32		21.231	83.28
21.247	2316.1		21.247	82.82		21.247	4179.26		21.247	110.62		21.247	4079.64		21.247	81.28		21.247	3388.3		21.247	75.62
21.263	2313.46		21.263	91.14		21.263	4112.96		21.263	116.76		21.263	4262.74		21.263	77.7		21.263	3364.22		21.263	72.06
21.279	2256.02		21.279	103.12		21.279	3864.72		21.279	122.26		21.279	4217.64		21.279	81.34		21.279	3484.9		21.279	75.88
21.295	2277.36		21.295	105.94		21.295	3676.12		21.295	126.02		21.295	4107.4		21.295	83.98		21.295	3474.16		21.295	79.2
21.312	2234.28		21.312	104.84		21.312	3641.66		21.312	121.48		21.312	3952.76		21.312	93.38		21.312	3746.66		21.312	76.6
21.328	2338.44		21.328	109.8		21.328	3672.76		21.328	113.86		21.328	4151.1		21.328	94.34		21.328	3766.88		21.328	76.6
21.344	2387.46		21.344	110.82		21.344	3781.94		21.344	114.56		21.344	4267.66		21.344	100.42		21.344	3742.06		21.344	82.2
21.36	2439.24		21.36	105.82		21.36	3841.22		21.36	116.68		21.36	4228.34		21.36	94.2		21.36	3604.28		21.36	84.52
21.376	2363.1		21.376	94.58		21.376	3833.24		21.376	115.12		21.376	4005.3		21.376	87.82		21.376	3588.48		21.376	79.2
21.392	2294.12		21.392	106.1		21.392	3800.1		21.392	103.46		21.392	3976.34		21.392	86.68		21.392	3704.94		21.392	80.48
21.408	2242.36		21.408	110.38		21.408	3794.56		21.408	113.62		21.408	4019.92		21.408	95.66		21.408	3765.04		21.408	85.2
21.424	2307.16		21.424	104.34		21.424	3875.76		21.424	104.22		21.424	4121.48		21.424	100.18		21.424	3734.28		21.424	88.58
21.44	2320.7		21.44	98.04		21.44	3777.8		21.44	112.02		21.44	4102.74		21.44	93.02		21.44	3499.92		21.44	87.24
21.456	2351.74		21.456	91.2		21.456	3672.44		21.456	107.12		21.456	4110.76		21.456	87.88		21.456	3448.1		21.456	84.78
21.472	2327.8		21.472	96.24		21.472	3670.2		21.472	128.3		21.472	3924.44		21.472	90.12		21.472	3493.22		21.472	78.66
21.488	2356.88		21.488	90.06		21.488	3666.5		21.488	125.84		21.488	3675.8		21.488	94.7		21.488	3587.06		21.488	74.76
21.505	2393.04		21.505	88.12		21.505	3686.82		21.505	115.3		21.505	3730.52		21.505	95.74		21.505	3499.46		21.505	72.94
21.521	2327.14		21.521	89.66		21.521	3743.54		21.521	95.12		21.521	3788.42		21.521	88.86		21.521	3459.92		21.521	73.88
21.537	2300.36		21.537	103.06		21.537	3802.84		21.537	86.64		21.537	3956.1		21.537	89.04		21.537	3337.54		21.537	81.78
21.553	2316.46		21.553	158.5		21.553	3802.06		21.553	93.64		21.553	3884.88		21.553	96.52		21.553	3370.34		21.553	83.92
21.569	2346.64		21.569	164.52		21.569	3722.2		21.569	100.56		21.569	3895.36		21.569	101.98		21.569	3414.02		21.569	87.06
21.585	2258.74		21.585	154.94		21.585	3687.3		21.585	107.54		21.585	3768.3		21.585	102.8		21.585	3513.72		21.585	82.12
21.601	2179.9		21.601	111.88		21.601	3701.48		21.601	107.82		21.601	3831.6		21.601	95.24		21.601	3478.56		21.601	82.16
21.617	2230.74		21.617	97.82		21.617	3765.7		21.617	105.14		21.617	3881.9		21.617	93.78		21.617	3439.2		21.617	77.44
21.633	2271.38		21.633	95.16		21.633	3757.98		21.633	110.3		21.633	3972.84		21.633	85.06		21.633	3501.02		21.633	75.66
21.649	2272.76		21.649	93.36		21.649	3681.24		21.649	117.68		21.649	3961.04		21.649	85.04		21.649	3501.64		21.649	85.36
21.665	2252.48		21.665	108.86		21.665	3654.28		21.665	118.22		21.665	3921.92		21.665	82.94		21.665	3476.52		21.665	91.96
21.681	2335.04		21.681	107.14		21.681	3636.78		21.681	116		21.681	3887.3		21.681	85.68		21.681	3367.62		21.681	95.74
21.697	2369.68		21.697	104.12		21.697	3705.76		21.697	112.04		21.697	3863.38		21.697	85.66		21.697	3353.54		21.697	91.98
21.714	2375.58		21.714	102.16		21.714	3653.7		21.714	115.06		21.714	3890.9		21.714	87.42		21.714	3486.16		21.714	94.34
21.73	2383.36		21.73	105.82		21.73	3594.04		21.73	120.14		21.73	3866.5		21.73	88.72		21.73	3616.34		21.73	99.2
21.746	2434.28		21.746	108.9		21.746	3524.42		21.746	122.56		21.746	3904.58		21.746	90.46		21.746	3617.06		21.746	90.7
21.762	2417.14		21.762	99.4		21.762	3606.1		21.762	115.74		21.762	3850.12		21.762	92.92		21.762	3408.26		21.762	85.9
21.778	2347.74		21.778	95.2		21.778	3643.74		21.778	118.82		21.778	3747.68		21.778	88.02		21.778	3278.98		21.778	147.14
21.794	2380.92		21.794	91.18		21.794	3565.48		21.794	126.44		21.794	3686.56		21.794	77.52		21.794	3383.18		21.794	174.9
21.81	2419.42		21.81	94.54		21.81	3524.3		21.81	135.86		21.81	3678.92		21.81	79.38		21.81	3425.46		21.81	161.24
21.826	2488.62		21.826	95.78		21.826	3663.66		21.826	114.72		21.826	3719.04		21.826	77.62		21.826	3472.42		21.826	92.34
21.842	2432.66		21.842	95.7		21.842	3721.76		21.842	106.36		21.842	3731.6		21.842	83.3		21.842	3497.34		21.842	78.02
21.858	2451.84		21.858	94.84		21.858	3730.2		21.858	100.06		21.858	3783.08		21.858	78.56		21.858	3576.04		21.858	81.62
21.874	2419.08		21.874	93.78		21.874	3698.06		21.874	104.4		21.874	3701.34		21.874	88.72		21.874	3589.72		21.874	84.94
21.89	2413.1		21.89	101		21.89	3728.52		21.89	107.38		21.89	3845.76		21.89	86.5		21.89	3494.04		21.89	86.76
21.906	2341.2		21.906	103.3		21.906	3684.54		21.906	114.5		21.906	4054.16		21.906	88.58		21.906	3421.92		21.906	90.94
21.923	2324.08		21.923	106.66		21.923	3689.96		21.923	116.98		21.923	4103.6		21.923	81.64		21.923	3462.9		21.923	85.92
21.939	2331.24		21.939	96.94		21.939	3669.76		21.939	111.18		21.939	3880.1		21.939	82.7		21.939	3530.4		21.939	87.32
21.955	2433.8		21.955	98.72		21.955	3643.24		21.955	112.52		21.955	3688.9		21.955	76.44		21.955	3646		21.955	79.48
21.971	2337.38		21.971	98.9		21.971	3609.54		21.971	104.4		21.971	3862.02		21.971	78.92		21.971	3552.38		21.971	83.92
21.987	2266.84		21.987	106.06		21.987	3521		21.987	117.3		21.987	4010.44		21.987	80.6		21.987	3389.5		21.987	83.52
22.003	2165.46		22.003	95.56		22.003	3431.74		22.003	105.42		22.003	4088.4		22.003	86.26		22.003	3275.2		22.003	90.84
22.019	2224.2		22.019	98.48		22.019	3388.04		22.019	105.4		22.019	3891.32		22.019	85.04		22.019	3250.38		22.019	88.98
22.035	2172.84		22.035	100.2		22.035	3328.44		22.035	95.68		22.035	3712.8		22.035	88.84		22.035	3530.24		22.035	88.78
22.051	2163.76		22.051	106.48		22.051	3330.06		22.051	107.06		22.051	3695.62		22.051	90.92		22.051	3540.1		22.051	88.02
22.067	2215.94		22.067	95		22.067	3454.82		22.067	111.16		22.067	3868.5		22.067	91.74		22.067	3539.96		22.067	91.9
22.083	2204.48		22.083	96.2		22.083	3610.04		22.083	104.18		22.083	3957.84		22.083	95.18		22.083	3496.66		22.083	92.26
22.099	2262.82		22.099	89.58		22.099	3595.94		22.099	98.78		22.099	3945.64		22.099	92.84		22.099	3537.8		22.099	102.16
22.115	2283.78		22.115	92.28		22.115	3513.3		22.115	95.84		22.115	3840.98		22.115	92.08		22.115	3547.72		22.115	104.6
22.132	2348.42		22.132	77.52		22.132	3579.38		22.132	91.06		22.132	3892.18		22.132	91.74		22.132	3388.16		22.132	102.8
22.148	2316.14		22.148	83.54		22.148	3635		22.148	85.84		22.148	3780.98		22.148	98.32		22.148	3424.04		22.148	89.56
22.164	2275.94		22.164	85.16		22.164	3576.46		22.164	87.32		22.164	3702.52		22.164	100.04		22.164	3450.94		22.164	88.58
22.18	2296.88		22.18	103.88		22.18	3540.34		22.18	102.76		22.18	3597.26		22.18	88.06		22.18	3557.14		22.18	86.16
22.196	2294.02		22.196	97.5		22.196	3466.08		22.196	110.86		22.196	3645.9		22.196	87.48		22.196	3548.12		22.196	83.64
22.212	2365.5		22.212	102.64		22.212	3765.4		22.212	120.16		22.212	3730.1		22.212	86.76		22.212	3563.44		22.212	76.34
22.228	2363		22.228	105.48		22.228	3881.04		22.228	146.6		22.228	3813.54		22.228	87.5		22.228	3472.12		22.228	77.76
22.244	2425.92		22.244	117.64		22.244	3942.24		22.244	153.28		22.244	3765.78		22.244	76.78		22.244	3473.26		22.244	77.18
22.26	2360.8		22.26	105.84		22.26	3697.04		22.26	138		22.26	3806.38		22.26	80.6		22.26	3605.94		22.26	76.84
22.276	2320.4		22.276	118.44		22.276	3694.96		22.276	99.84		22.276	3816.66		22.276	107		22.276	3596.52		22.276	72.38
22.292	2179.46		22.292	132.86		22.292	3624.82		22.292	87.94		22.292	3807.48		22.292	117.82		22.292	3501.52		22.292	75.2
22.308	2146.6		22.308	144.04		22.308	3533.08		22.308	87.36		22.308	3637.16		22.308	113.92		22.308	3357.38		22.308	84.6
22.325	2204		22.325	129.24		22.325	3453.74		22.325	99.72		22.325	3568.64		22.325	96.92		22.325	3400.38		22.325	96.04
22.341	2287.72		22.341	125.68		22.341	3393.1		22.341	103.16		22.341	3633.02		22.341	99.56		22.341	3489.28		22.341	101.68
22.357	2285.88		22.357	114.44		22.357	3413.86		22.357	113.88		22.357	3663.72		22.357	101.68		22.357	3573.04		22.357	101.08
22.373	2215.76		22.373	104.84		22.373	3477.4		22.373	108		22.373	3817.36		22.373	98.98		22.373	3628.22		22.373	93.4
22.389	2213.3		22.389	98.22		22.389	3735.66		22.389	112.1		22.389	3904.82		22.389	92.26		22.389	3529.12		22.389	96.52
22.405	2248.32		22.405	107.8		22.405	3746.76		22.405	94.36		22.405	3919.88		22.405	82.2		22.405	3320.44		22.405	94.76
22.421	2249.88		22.421	121.74		22.421	3745.64		22.421	90.32		22.421	3736.8		22.421	82.36		22.421	3229.26		22.421	100.82
22.437	2213.68		22.437	117.78		22.437	3563.92		22.437	85.38		22.437	3698.76		22.437	87.94		22.437	3279.02		22.437	87.44
22.453	2222.78		22.453	114.12		22.453	3492.36		22.453	88.96		22.453	3692.4		22.453	96.9		22.453	3344.1		22.453	80.04
22.469	2261.32		22.469	99.76		22.469	3328.2		22.469	92.8		22.469	3698.22		22.469	92.7		22.469	3478.68		22.469	75.1
22.485	2265.16		22.485	103.86		22.485	3354.22		22.485	88.84		22.485	3850.18		22.485	94.2		22.485	3580.68		22.485	86.8
22.501	2189.14		22.501	101.06		22.501	3411.28		22.501	88.86		22.501	3956.44		22.501	96.42		22.501	3613.34		22.501	100.88
22.517	2184.74		22.517	100.24		22.517	3571.9		22.517	85.8		22.517	3925.14		22.517	92		22.517	3577.52		22.517	103.14
22.534	2213.1		22.534	100.06		22.534	3775.72		22.534	104.1		22.534	3690.86		22.534	84.3		22.534	3523.06		22.534	97.06
22.55	2273.06		22.55	100.86		22.55	3662.94		22.55	107.14		22.55	3661.7		22.55	121.04		22.55	3456.64		22.55	95.56
22.566	2264.32		22.566	102.92		22.566	3640.52		22.566	112.94		22.566	3729.52		22.566	132.38		22.566	3393.9		22.566	94.1
22.582	2272.58		22.582	102.34		22.582	3539.62		22.582	94.68		22.582	3828.78		22.582	125.58		22.582	3321.48		22.582	97.32
22.598	2290.02		22.598	99.98		22.598	3664.2		22.598	95.34		22.598	3829.36		22.598	79.72		22.598	3479.86		22.598	91.12
22.614	2262.94		22.614	99.82		22.614	3586.06		22.614	95.46		22.614	3831.38		22.614	80.02		22.614	3394.94		22.614	89.84
22.63	2229		22.63	100.28		22.63	3503.12		22.63	105.56		22.63	3780.74		22.63	78.82		22.63	3420.08		22.63	85.14
22.646	2232.1		22.646	103.46		22.646	3506.34		22.646	103.26		22.646	3693.22		22.646	88.02		22.646	3394.8		22.646	89.76
22.662	2283.3		22.662	102.14		22.662	3473.48		22.662	104.52		22.662	3572.98		22.662	91.42		22.662	3453.5		22.662	87.14
22.678	2290.7		22.678	100.14		22.678	3444.48		22.678	106.28		22.678	3581.66		22.678	100.8		22.678	3426.06		22.678	87.22
22.694	2334.66		22.694	92.94		22.694	3736.84		22.694	98.62		22.694	3746.24		22.694	108.36		22.694	3426.42		22.694	83.98
22.71	2353.42		22.71	88.86		22.71	3868.6		22.71	85.6		22.71	3757.18		22.71	118.88		22.71	3445.8		22.71	86.2
22.726	2440.92		22.726	94.66		22.726	3740.42		22.726	86.68		22.726	3663.82		22.726	112.6		22.726	3473.68		22.726	78.56
22.743	2363.86		22.743	102.12		22.743	3432.66		22.743	104.04		22.743	3505.88		22.743	102.16		22.743	3403.56		22.743	79.66
22.759	2350.1		22.759	113.46		22.759	3374.78		22.759	111.14		22.759	3591.14		22.759	81.56		22.759	3382.2		22.759	87.18
22.775	2265.06		22.775	117.28		22.775	3447.16		22.775	103.66		22.775	3788.32		22.775	72.12		22.775	3317.08		22.775	96.58
22.791	2219.32		22.791	118.58		22.791	3293.7		22.791	99.58		22.791	3850.96		22.791	71.5		22.791	3223.24		22.791	95
22.807	2150.02		22.807	113.3		22.807	3232.48		22.807	93.02		22.807	3733.46		22.807	84.52		22.807	3271.28		22.807	93.86
22.823	2140.84		22.823	105.9		22.823	3319.66		22.823	86.86		22.823	3606.54		22.823	90.34		22.823	3263.26		22.823	91.3
22.839	2142.1		22.839	95.6		22.839	3376.92		22.839	86.86		22.839	3584.2		22.839	99.88		22.839	3317.34		22.839	84.56
22.855	2135.6		22.855	95.38		22.855	3501.84		22.855	95.06		22.855	3525.4		22.855	98.98		22.855	3277.82		22.855	79.58
22.871	2174.54		22.871	105.22		22.871	3380.08		22.871	110.06		22.871	3597.94		22.871	109		22.871	3266.28		22.871	80.26
22.887	2242.4		22.887	114.38		22.887	3385.14		22.887	111.66		22.887	3696.78		22.887	97.88		22.887	3320.66		22.887	84.92
22.903	2350.86		22.903	122.64		22.903	3319.04		22.903	116		22.903	3782.56		22.903	91.4		22.903	3322.44		22.903	84.94
22.919	2320.64		22.919	122.84		22.919	3475.22		22.919	115.54		22.919	3591.04		22.919	78.02		22.919	3388		22.919	83.9
22.935	2303.36		22.935	125.48		22.935	3435.96		22.935	114.2		22.935	3571.84		22.935	85.34		22.935	3439.28		22.935	86.5
22.952	2162.28		22.952	114.56		22.952	3384.94		22.952	119.12		22.952	3545.92		22.952	91.46		22.952	3474.14		22.952	86.6
22.968	2097.58		22.968	114.46		22.968	3395.78		22.968	118.78		22.968	3681.68		22.968	89.58		22.968	3506.78		22.968	83.94
22.984	2056.88		22.984	109.22		22.984	3494.54		22.984	123.44		22.984	3674.44		22.984	77.28		22.984	3345.6		22.984	81.28
23	2133.5		23	100.3		23	3542.48		23	111.9		23	3682.26		23	74.7		23	3353.14		23	81.7
23.016	2221.22		23.016	91.68		23.016	3447.48		23.016	113.74		23.016	3625.74		23.016	78.74		23.016	3399.38		23.016	90.62
23.032	2207.66		23.032	91.9		23.032	3375.34		23.032	101.12		23.032	3714.64		23.032	87.74		23.032	3518.2		23.032	93.36
23.048	2175.48		23.048	100.16		23.048	3411.94		23.048	92.72		23.048	3766.36		23.048	90.64		23.048	3548.92		23.048	95.74
23.064	2101.08		23.064	97.3		23.064	3505.92		23.064	78.94		23.064	3832.54		23.064	90.4		23.064	3394.2		23.064	89.62
23.08	2036.54		23.08	97		23.08	3550.18		23.08	92.2		23.08	3767.32		23.08	90.08		23.08	3409.88		23.08	83.76
23.096	2063.3		23.096	90.64		23.096	3505.68		23.096	105.6		23.096	3742.86		23.096	89.86		23.096	3335.14		23.096	75.3
23.112	2109.2		23.112	102.3		23.112	3500.6		23.112	107.58		23.112	3731.04		23.112	89.64		23.112	3309.54		23.112	82.96
23.128	2172.26		23.128	108.72		23.128	3481.5		23.128	98.96		23.128	3716.52		23.128	89.62		23.128	3212.24		23.128	89.18
23.145	2182.2		23.145	111.62		23.145	3600.26		23.145	97.88		23.145	3816.04		23.145	85.26		23.145	3197.9		23.145	94.04
23.161	2213		23.161	99.12		23.161	3555.96		23.161	105.02		23.161	3702.34		23.161	78.9		23.161	3406.86		23.161	82.3
23.177	2211.14		23.177	91.66		23.177	3561.78		23.177	117.7		23.177	3592.1		23.177	77.88		23.177	3410		23.177	80.54
23.193	2156.76		23.193	96.48		23.193	3499.64		23.193	112.44		23.193	3467.86		23.193	87.6		23.193	3399.58		23.193	81.52
23.209	2135.8		23.209	111.98		23.209	3531.92		23.209	106.9		23.209	3459.54		23.209	94.34		23.209	3371.58		23.209	91.86
23.225	2119.62		23.225	114.02		23.225	3639.88		23.225	89.58		23.225	3505.74		23.225	82.98		23.225	3421.84		23.225	88.02
23.241	2168.6		23.241	106.94		23.241	3567.08		23.241	99.24		23.241	3668.02		23.241	73.96		23.241	3530.92		23.241	84.64
23.257	2189.4		23.257	104.98		23.257	3540.04		23.257	107.04		23.257	3715.04		23.257	76.5		23.257	3415.86		23.257	73.12
23.273	2194.5		23.273	108.54		23.273	3395.78		23.273	107.24		23.273	3748.06		23.273	85.9		23.273	3477.3		23.273	78.66
23.289	2226.58		23.289	101.1		23.289	3694.66		23.289	86.46		23.289	3586.58		23.289	91.84		23.289	3426.56		23.289	82.32
23.305	2228.94		23.305	95.4		23.305	3779.5		23.305	75.12		23.305	3585.56		23.305	98.62		23.305	3469.76		23.305	93.42
23.321	2227.88		23.321	97.02		23.321	3689		23.321	76.26		23.321	3465.48		23.321	102.94		23.321	3371.58		23.321	94.5
23.337	2193.72		23.337	102		23.337	3303.02		23.337	92.94		23.337	3598.56		23.337	99.38		23.337	3299.66		23.337	90.02
23.354	2227.2		23.354	99.16		23.354	3265.44		23.354	101.88		23.354	3662.34		23.354	92.28		23.354	3451.5		23.354	88.06
23.37	2226.72		23.37	107.12		23.37	3270.4		23.37	110.58		23.37	3670.78		23.37	88.96		23.37	3459.26		23.37	91
23.386	2212.32		23.386	107.54		23.386	3399.32		23.386	95.66		23.386	3562.32		23.386	82.58		23.386	3418.94		23.386	89.54
23.402	2208.64		23.402	106.26		23.402	3336.1		23.402	92.36		23.402	3501.2		23.402	78.72		23.402	3320.72		23.402	92.16
23.418	2196.06		23.418	89.92		23.418	3247.72		23.418	88.64		23.418	3519.06		23.418	79.88		23.418	3359.3		23.418	90.52
23.434	2158.12		23.434	92.44		23.434	3110.68		23.434	96.36		23.434	3532.22		23.434	87.76		23.434	3424.5		23.434	88.48
23.45	2171.84		23.45	89.92		23.45	3051.12		23.45	93.78		23.45	3717.94		23.45	88.16		23.45	3256.38		23.45	81.12
23.466	2167.28		23.466	92.3		23.466	3047.64		23.466	87.88		23.466	3819.48		23.466	92.98		23.466	3251.9		23.466	78.68
23.482	2163.08		23.482	85.12		23.482	3129.8		23.482	93.36		23.482	3731.38		23.482	102.08		23.482	3223.08		23.482	87.84
23.498	2060.66		23.498	96.64		23.498	3244.14		23.498	110.76		23.498	3607.48		23.498	102.38		23.498	3220.94		23.498	91.1
23.514	2123.48		23.514	105.22		23.514	3340.04		23.514	131.1		23.514	3563.16		23.514	95.22		23.514	3083.94		23.514	90.96
23.53	2195.24		23.53	114.58		23.53	3274.58		23.53	121.52		23.53	3540.26		23.53	83.76		23.53	3033.54		23.53	88.52
23.546	2241.06		23.546	108.92		23.546	3309.68		23.546	106.72		23.546	3409.28		23.546	93.9		23.546	3137.42		23.546	82.06
23.563	2187.1		23.563	105.72		23.563	3207.08		23.563	104.18		23.563	3411.48		23.563	99.48		23.563	3300.58		23.563	81.2
23.579	2194.4		23.579	94.86		23.579	3287.26		23.579	108.7		23.579	3525.34		23.579	96.48		23.579	3349.28		23.579	85.38
23.595	2143.84		23.595	91.38		23.595	3190.28		23.595	116.22		23.595	3712.26		23.595	87.02		23.595	3350.38		23.595	90.5
23.611	2057.82		23.611	95.96		23.611	3328.66		23.611	111.2		23.611	3730.58		23.611	78.82		23.611	3320.74		23.611	97.4
23.627	2025.8		23.627	99.04		23.627	3312.02		23.627	114.3		23.627	3703.72		23.627	91.42		23.627	3260.82		23.627	94.18
23.643	2158.38		23.643	98.86		23.643	3436.3		23.643	116.02		23.643	3634.94		23.643	98.8		23.643	3134.94		23.643	94.4
23.659	2206		23.659	108.4		23.659	3313.68		23.659	124.84		23.659	3530.1		23.659	110.4		23.659	3261.7		23.659	83.86
23.675	2242.9		23.675	115.06		23.675	3302.08		23.675	130.96		23.675	3428.18		23.675	101.78		23.675	3333.74		23.675	82.68
23.691	2227.06		23.691	111.62		23.691	3208.92		23.691	131.62		23.691	3492.1		23.691	100.12		23.691	3455.02		23.691	90.5
23.707	2209.56		23.707	97.36		23.707	3262.7		23.707	132.78		23.707	3504.82		23.707	103		23.707	3307.96		23.707	93.08
23.723	2107.66		23.723	95.12		23.723	3282.5		23.723	123.3		23.723	3623.52		23.723	106.52		23.723	3357.6		23.723	86.3
23.739	2085.8		23.739	91.26		23.739	3465.26		23.739	117.52		23.739	3551.24		23.739	106.36		23.739	3287.9		23.739	83.26
23.755	2143.04		23.755	92.16		23.755	3599.34		23.755	120.66		23.755	3735.3		23.755	106.42		23.755	3415.92		23.755	84.36
23.772	2259.12		23.772	98.58		23.772	3686.08		23.772	135.64		23.772	3658.6		23.772	112		23.772	3518.96		23.772	89.16
23.788	2289.12		23.788	101		23.788	3734.2		23.788	137.68		23.788	3654.48		23.788	105.92		23.788	3523.66		23.788	79.48
23.804	2206.76		23.804	101.9		23.804	3565.4		23.804	130.46		23.804	3518.58		23.804	99.9		23.804	3398.7		23.804	82.32
23.82	2106.46		23.82	98.38		23.82	3388.78		23.82	138.56		23.82	3728.3		23.82	93.06		23.82	3236.24		23.82	84.48
23.836	2065.58		23.836	99.08		23.836	3198.08		23.836	145.52		23.836	3666.54		23.836	88.48		23.836	3174.38		23.836	92.24
23.852	2111.26		23.852	84.46		23.852	3315.92		23.852	138.64		23.852	3669.86		23.852	84.56		23.852	3127.78		23.852	88.4
23.868	2119.12		23.868	78.5		23.868	3375.56		23.868	128.54		23.868	3529.28		23.868	88.22		23.868	3431.82		23.868	82.02
23.884	2100.38		23.884	84.52		23.884	3360.64		23.884	152.26		23.884	3591.28		23.884	99.84		23.884	3545.06		23.884	73.26
23.9	2081.66		23.9	94.9		23.9	3157.38		23.9	169.84		23.9	3593.94		23.9	95.42		23.9	3453.28		23.9	78.92
23.916	2074.88		23.916	93.48		23.916	3070.72		23.916	158.86		23.916	3615.36		23.916	90.1		23.916	3286.36		23.916	81.66
23.932	2083.64		23.932	98.48		23.932	3119.1		23.932	130.94		23.932	3558.02		23.932	88.06		23.932	3327.38		23.932	82.82
23.948	2062.08		23.948	105.72		23.948	3197.12		23.948	119.54		23.948	3500.56		23.948	104.04		23.948	3324.24		23.948	86.04
23.965	2002.62		23.965	104.46		23.965	3312.7		23.965	123.08		23.965	3506.08		23.965	106.78		23.965	3145.02		23.965	98.54
23.981	2024.5		23.981	109.1		23.981	3243.84		23.981	128		23.981	3618.44		23.981	115.26		23.981	3098.64		23.981	110.9
23.997	2049.36		23.997	114.06		23.997	3163.36		23.997	132.14		23.997	3636.82		23.997	104.04		23.997	3090.68		23.997	101.34
24.013	2146.14		24.013	110.72		24.013	2994.62		24.013	132.48		24.013	3647.52		24.013	96.24		24.013	3210.46		24.013	87.34
24.029	2185.08		24.029	105.14		24.029	2967.46		24.029	132.94		24.029	3747.88		24.029	89.46		24.029	3159.96		24.029	86.42
24.045	2138.5		24.045	109.1		24.045	3154.26		24.045	131.1		24.045	3689.62		24.045	143.46		24.045	3105.46		24.045	90.48
24.061	2090.38		24.061	117.26		24.061	3342.96		24.061	128.62		24.061	3575.44		24.061	153.2		24.061	2998.08		24.061	91.36
24.077	2035.28		24.077	103.96		24.077	3434.22		24.077	120.24		24.077	3462.76		24.077	144.32		24.077	3014.56		24.077	90.52
24.093	2119.1		24.093	89.18		24.093	3370.1		24.093	112.2		24.093	3587		24.093	96.86		24.093	3153.88		24.093	94.34
24.109	2134.34		24.109	86.36		24.109	3310		24.109	106.26		24.109	3655.66		24.109	152.8		24.109	3203.1		24.109	102.38
24.125	2131.58		24.125	95.12		24.125	3217.78		24.125	110.96		24.125	3687.98		24.125	162.08		24.125	3302.3		24.125	96.8
24.141	2108.52		24.141	101.26		24.141	3142.16		24.141	124.2		24.141	3590.98		24.141	154.36		24.141	3235.02		24.141	90.06
24.157	2084.5		24.157	102.9		24.157	3209.6		24.157	125.74		24.157	3589.78		24.157	99.4		24.157	3201.36		24.157	82.84
24.174	2207.46		24.174	111.6		24.174	3235.94		24.174	126.4		24.174	3612.06		24.174	96.52		24.174	3142.1		24.174	90.9
24.19	2239.02		24.19	115.72		24.19	3239.44		24.19	119.08		24.19	3588.44		24.19	91.76		24.19	3171.4		24.19	91.42
24.206	2217.32		24.206	121.24		24.206	3079.04		24.206	114.8		24.206	3501.58		24.206	83.82		24.206	3155.22		24.206	93.06
24.222	2099.16		24.222	110.74		24.222	3060.18		24.222	121.8		24.222	3500.56		24.222	81.22		24.222	3120.86		24.222	83.3
24.238	2058.7		24.238	111.32		24.238	3154.58		24.238	123.06		24.238	3532.9		24.238	91.6		24.238	3038.7		24.238	86.14
24.254	2043.96		24.254	116.02		24.254	3343.36		24.254	119.58		24.254	3505.56		24.254	98.56		24.254	3061.7		24.254	85.96
24.27	2018.1		24.27	112.96		24.27	3429.02		24.27	99.56		24.27	3417.4		24.27	99.38		24.27	3196.42		24.27	86.22
24.286	2048.6		24.286	102.52		24.286	3230.08		24.286	94.34		24.286	3367.76		24.286	95.98		24.286	3424.38		24.286	84.74
24.302	2085.08		24.302	98.1		24.302	3061		24.302	99.46		24.302	3518.34		24.302	87.74		24.302	3518.22		24.302	84.64
24.318	2137.6		24.318	101.6		24.318	3123.84		24.318	108.66		24.318	3446.82		24.318	77.9		24.318	3359.8		24.318	92.86
24.334	2076.48		24.334	104.98		24.334	3277.32		24.334	103.42		24.334	3432.66		24.334	83.62		24.334	3157.56		24.334	94.38
24.35	2118.42		24.35	84		24.35	3424.58		24.35	97.36		24.35	3267.76		24.35	92.26		24.35	3094.52		24.35	100.24
24.366	2135.28		24.366	83.08		24.366	3314.36		24.366	95.82		24.366	3332.16		24.366	94.62		24.366	3115.8		24.366	90.02
24.383	2174.06		24.383	79.86		24.383	3192.52		24.383	96.66		24.383	3356.12		24.383	81.42		24.383	3138.66		24.383	84.62
24.399	2108.24		24.399	92.14		24.399	3310.6		24.399	93.38		24.399	3516.76		24.399	79.36		24.399	3209.34		24.399	69.44
24.415	2165.64		24.415	93.56		24.415	3460.26		24.415	91.74		24.415	3564.7		24.415	81.66		24.415	3325.26		24.415	69.08
24.431	2187.44		24.431	109.66		24.431	3550.62		24.431	95.54		24.431	3614.58		24.431	79.96		24.431	3325.46		24.431	76.82
24.447	2182.56		24.447	110.24		24.447	3341.64		24.447	98.58		24.447	3563.68		24.447	74.58		24.447	3205.96		24.447	87.32
24.463	2063.36		24.463	116.1		24.463	3289.38		24.463	97.26		24.463	3519.52		24.463	77.9		24.463	3056.44		24.463	91.86
24.479	2077.76		24.479	101.78		24.479	3274.56		24.479	101.88		24.479	3362.9		24.479	85.78		24.479	3083.48		24.479	83
24.495	2039.04		24.495	108.06		24.495	3458.3		24.495	93.74		24.495	3354.78		24.495	93.46		24.495	3091.62		24.495	82.48
24.511	2068.2		24.511	104.56		24.511	3450.08		24.511	91.28		24.511	3624		24.511	86.82		24.511	3248.18		24.511	88.58
24.527	2046.7		24.527	101.68		24.527	3334.68		24.527	89.84		24.527	3817.5		24.527	84.12		24.527	3213.62		24.527	92.44
24.543	2016.5		24.543	91.38		24.543	3176.96		24.543	104.08		24.543	3929.36		24.543	81.22		24.543	3213.54		24.543	93.4
24.559	2054.7		24.559	98.56		24.559	3114.08		24.559	103.22		24.559	3742.12		24.559	92.82		24.559	3181.08		24.559	91.42
24.575	2146.86		24.575	106.98		24.575	3155.98		24.575	98.54		24.575	3648.8		24.575	102.5		24.575	3175.36		24.575	96.12
24.592	2188.48		24.592	98.72		24.592	3103.94		24.592	89.24		24.592	3573.76		24.592	100.86		24.592	3128.64		24.592	93.5
24.608	2099.92		24.608	88.68		24.608	3208.26		24.608	89.86		24.608	3621.26		24.608	92.96		24.608	3130.64		24.608	89.12
24.624	2000.9		24.624	88.1		24.624	3189.88		24.624	89.92		24.624	3585.56		24.624	87.3		24.624	3142.8		24.624	85.64
24.64	1981.56		24.64	107.86		24.64	3190.06		24.64	87.24		24.64	3466.78		24.64	93.64		24.64	3181.26		24.64	83.68
24.656	1919.78		24.656	102.34		24.656	3257.16		24.656	88.16		24.656	3438.88		24.656	93.5		24.656	3120.4		24.656	84.6
24.672	1938.52		24.672	96.16		24.672	3342.9		24.672	89.9		24.672	3512.66		24.672	95.08		24.672	3207.42		24.672	84.54
24.688	2003.82		24.688	80.92		24.688	3423.04		24.688	100.78		24.688	3487.1		24.688	90.5		24.688	3180.34		24.688	83.76
24.704	2109.24		24.704	83.14		24.704	3324.32		24.704	96.46		24.704	3492.74		24.704	93.18		24.704	3117.14		24.704	87.58
24.72	2168.2		24.72	92.7		24.72	3331.9		24.72	99.72		24.72	3441.86		24.72	84.28		24.72	3161.48		24.72	87.02
24.736	2084.8		24.736	97.84		24.736	3126.48		24.736	97.48		24.736	3644.08		24.736	87		24.736	3227.54		24.736	85.84
24.752	2038.4		24.752	94.3		24.752	3192.78		24.752	109.86		24.752	3593.12		24.752	81.62		24.752	3216.9		24.752	77.58
24.768	1939.28		24.768	91.62		24.768	3145.76		24.768	97.52		24.768	3477.74		24.768	88.7		24.768	3115.54		24.768	82.94
24.785	1992.46		24.785	94.72		24.785	3277.2		24.785	89.58		24.785	3345.58		24.785	90.86		24.785	3022.12		24.785	93.42
24.801	1955.62		24.801	97.82		24.801	3136.52		24.801	118.94		24.801	3475.12		24.801	102.78		24.801	3094.44		24.801	92.36
24.817	1998.32		24.817	98.06		24.817	3190.98		24.817	137.74		24.817	3579.16		24.817	97.46		24.817	3194.66		24.817	85.74
24.833	1946.28		24.833	103.38		24.833	3209.3		24.833	139.38		24.833	3648.78		24.833	88.14		24.833	3191.74		24.833	80.02
24.849	1960.74		24.849	113.96		24.849	3327.32		24.849	105.38		24.849	3589.22		24.849	90.36		24.849	3074.82		24.849	94.66
24.865	2016.3		24.865	111.56		24.865	3322.46		24.865	97.28		24.865	3578		24.865	100.42		24.865	2934.84		24.865	100.06
24.881	2086		24.881	97.44		24.881	3261.9		24.881	92		24.881	3475.3		24.881	106.78		24.881	2978.56		24.881	97.16
24.897	2165.72		24.897	90.9		24.897	3106.54		24.897	82.32		24.897	3369.5		24.897	96.1		24.897	2941.92		24.897	85.12
24.913	2130.26		24.913	90.36		24.913	3055.68		24.913	81		24.913	3310.72		24.913	97.52		24.913	2962.7		24.913	91.54
24.929	2101.94		24.929	98.16		24.929	3226.24		24.929	83.7		24.929	3246.86		24.929	94.02		24.929	2905.72		24.929	94.68
24.945	2075.5		24.945	105.58		24.945	3401.3		24.945	95.02		24.945	3221.4		24.945	90.96		24.945	2953.36		24.945	89.58
24.961	2112.2		24.961	111.36		24.961	3478.7		24.961	103.96		24.961	3241.62		24.961	79.3		24.961	3035.98		24.961	71.4
24.977	2117.38		24.977	104.14		24.977	3483.94		24.977	99.96		24.977	3254.72		24.977	75.24		24.977	3182.92		24.977	100
24.994	2089.7		24.994	93.32		24.994	3552.64		24.994	94.56		24.994	3290.24		24.994	83.24		24.994	3096.9		24.994	111.2
25.01	2034.2		25.01	97.86		25.01	3453.56		25.01	86.64		25.01	3332.08		25.01	92.38		25.01	3060.5		25.01	119.14
25.026	2029.12		25.026	99.04		25.026	3423.88		25.026	88.88		25.026	3450.2		25.026	98.32		25.026	3073.24		25.026	96.36
25.042	1991.28		25.042	95.84		25.042	3236.16		25.042	93.22		25.042	3496.64		25.042	99.8		25.042	3124.28		25.042	102.06
25.058	2034.08		25.058	90.94		25.058	3268.34		25.058	94.58		25.058	3403.44		25.058	103.24		25.058	3056.94		25.058	93.36
25.074	2061.8		25.074	95.02		25.074	3224.8		25.074	86.14		25.074	3401.34		25.074	96.82		25.074	3101.98		25.074	101.56
25.09	1993.4		25.09	91.72		25.09	3321.44		25.09	88.34		25.09	3418.2		25.09	94.48		25.09	3150.12		25.09	100.4
25.106	1903.52		25.106	101.76		25.106	3298.5		25.106	92		25.106	3523.44		25.106	91.6		25.106	3232.14		25.106	102.16
25.122	1913.86		25.122	126.12		25.122	3254.24		25.122	99.28		25.122	3409.6		25.122	97.36		25.122	3258.58		25.122	92.3
25.138	2045.88		25.138	126.68		25.138	3359.12		25.138	88.24		25.138	3460.78		25.138	92.14		25.138	3390.38		25.138	90.46
25.154	2045.7		25.154	113.54		25.154	3487.78		25.154	92.8		25.154	3440.52		25.154	94.86		25.154	3377.02		25.154	92.16
25.17	2069.7		25.17	95.82		25.17	3441.1		25.17	88.76		25.17	3523.02		25.17	91.66		25.17	3340.88		25.17	84.48
25.186	2021.62		25.186	101.68		25.186	3309.5		25.186	97.52		25.186	3416.78		25.186	85.64		25.186	3219.8		25.186	83.68
25.203	2066.54		25.203	94.6		25.203	3204.28		25.203	104.66		25.203	3289.36		25.203	81.48		25.203	3119.44		25.203	82.44
25.219	2012.6		25.219	100.22		25.219	3279.36		25.219	114.64		25.219	3227.48		25.219	86.2		25.219	3085.96		25.219	83.36
25.235	2085.98		25.235	101.52		25.235	3277.44		25.235	111.86		25.235	3202.32		25.235	91.1		25.235	3047.62		25.235	79.86
25.251	2111.46		25.251	107.74		25.251	3299.56		25.251	108.22		25.251	3285.12		25.251	92.58		25.251	3019.06		25.251	85.72
25.267	2168.1		25.267	97.78		25.267	3307.72		25.267	100.42		25.267	3365.44		25.267	92.34		25.267	3020.98		25.267	86.64
25.283	2077.46		25.283	105.26		25.283	3385.08		25.283	92.92		25.283	3297.8		25.283	88.68		25.283	3085.08		25.283	87.68
25.299	2048.14		25.299	106.84		25.299	3402.04		25.299	84.02		25.299	3326.52		25.299	87.56		25.299	3133.32		25.299	87.78
25.315	2035.06		25.315	103.76		25.315	3305.44		25.315	90.46		25.315	3472.22		25.315	87.9		25.315	3028.26		25.315	89.12
25.331	2088.58		25.331	95.86		25.331	3153.06		25.331	89.12		25.331	3808.12		25.331	90.58		25.331	3059.62		25.331	93.4
25.347	2109.64		25.347	101.16		25.347	3163.04		25.347	91.6		25.347	3740.52		25.347	84.34		25.347	3108.6		25.347	91.96
25.363	2077.18		25.363	114.98		25.363	3177.2		25.363	94.62		25.363	3520.36		25.363	80.52		25.363	3185.84		25.363	90.3
25.379	2105.44		25.379	111.24		25.379	3328.6		25.379	95.08		25.379	3342.62		25.379	82.98		25.379	3113.98		25.379	98.22
25.395	2050.88		25.395	103.46		25.395	3315.06		25.395	96.4		25.395	3328.5		25.395	86.68		25.395	3092.48		25.395	95
25.412	2022.14		25.412	99.4		25.412	3509.68		25.412	168.42		25.412	3276.86		25.412	86.02		25.412	3229.36		25.412	93
25.428	2053.98		25.428	99.4		25.428	3416.76		25.428	208.7		25.428	3366.88		25.428	80.22		25.428	3345.04		25.428	74.7
25.444	1999.42		25.444	96.06		25.444	3471.9		25.444	202.98		25.444	3437.78		25.444	79.02		25.444	3299.98		25.444	75.76
25.46	2024.04		25.46	88.82		25.46	3395		25.46	123.2		25.46	3610.3		25.46	91.68		25.46	3181.76		25.46	87.86
25.476	2025.58		25.476	92.32		25.476	3361.42		25.476	93.08		25.476	3456.44		25.476	96.64		25.476	3096.46		25.476	84.12
25.492	2098.46		25.492	102.02		25.492	3349.42		25.492	99.98		25.492	3375.16		25.492	98.48		25.492	3179.9		25.492	77.2
25.508	2109.22		25.508	101.92		25.508	3389.74		25.508	106.54		25.508	3095.44		25.508	88.9		25.508	3200.92		25.508	73.82
25.524	2044.04		25.524	111.9		25.524	3469.8		25.524	114.24		25.524	3178.18		25.524	93.92		25.524	3137.7		25.524	101.66
25.54	2077.46		25.54	107.16		25.54	3347.98		25.54	93.82		25.54	3284.9		25.54	94.92		25.54	3107.42		25.54	105.66
25.556	2024.74		25.556	101.84		25.556	3257.84		25.556	94.06		25.556	3415.86		25.556	101.24		25.556	3019.4		25.556	104.42
25.572	2064.46		25.572	87.38		25.572	3242.46		25.572	92.74		25.572	3338.88		25.572	92.82		25.572	3087.2		25.572	86.84
25.588	1998.4		25.588	87.14		25.588	3281.52		25.588	102.18		25.588	3339.08		25.588	95.64		25.588	3084.28		25.588	87.66
25.605	1991.14		25.605	99.44		25.605	3348.5		25.605	96.24		25.605	3307.12		25.605	99.6		25.605	3262.58		25.605	83.52
25.621	1906.84		25.621	107.24		25.621	3300.88		25.621	89.78		25.621	3399.3		25.621	104.3		25.621	3149.9		25.621	85.94
25.637	1979.9		25.637	108.8		25.637	3330.06		25.637	90.48		25.637	3393.18		25.637	95.28		25.637	3182.3		25.637	92.58
25.653	1998.08		25.653	99.32		25.653	3355.64		25.653	97.78		25.653	3553.48		25.653	83.02		25.653	3206.76		25.653	87.76
25.669	2090.36		25.669	93.66		25.669	3369.3		25.669	97.32		25.669	3532.24		25.669	79.64		25.669	3260.9		25.669	79
25.685	2020.24		25.685	97.24		25.685	3348.44		25.685	97.48		25.685	3489.78		25.685	79.7		25.685	3259.98		25.685	71.36
25.701	2039.18		25.701	97.58		25.701	3421.32		25.701	126.32		25.701	3378.38		25.701	83.1		25.701	3169.14		25.701	75.96
25.717	1968.46		25.717	94.68		25.717	3379.08		25.717	143.56		25.717	3330.16		25.717	85.06		25.717	3135.74		25.717	85.02
25.733	2031.86		25.733	90.98		25.733	3220.46		25.733	150		25.733	3317.48		25.733	85.24		25.733	2973.82		25.733	92.48
25.749	2051.6		25.749	90.16		25.749	3071.64		25.749	128.66		25.749	3232.74		25.749	81.94		25.749	2986.12		25.749	89.16
25.765	2123.48		25.765	94.6		25.765	3184.7		25.765	123.82		25.765	3233.94		25.765	84.76		25.765	2978.9		25.765	85.46
25.781	2053.28		25.781	101.78		25.781	3287.82		25.781	114.02		25.781	3334.94		25.781	84.8		25.781	2957.32		25.781	75.66
25.797	2065.52		25.797	109.46		25.797	3392.32		25.797	118.28		25.797	3382.54		25.797	86.04		25.797	2972.66		25.797	85.58
25.814	1997.24		25.814	111.18		25.814	3297.98		25.814	127.98		25.814	3464.52		25.814	86.44		25.814	3130.6		25.814	83.68
25.83	2037.62		25.83	110.46		25.83	3237.34		25.83	123.32		25.83	3408.74		25.83	85.32		25.83	3149.72		25.83	91.92
25.846	2035.08		25.846	99.02		25.846	3109.26		25.846	114.88		25.846	3377.96		25.846	95.88		25.846	3097.34		25.846	91.8
25.862	2077.82		25.862	96.8		25.862	3146.7		25.862	112.46		25.862	3278.32		25.862	92.04		25.862	2985.98		25.862	106.02
25.878	2065.48		25.878	92.68		25.878	2980.46		25.878	109.6		25.878	3234.2		25.878	90.8		25.878	2985.32		25.878	107.8
25.894	2066.06		25.894	98.98		25.894	2872.66		25.894	102.26		25.894	3261.06		25.894	77.52		25.894	2949.16		25.894	98.34
25.91	2044.12		25.91	94.06		25.91	2888.42		25.91	86.16		25.91	3272.7		25.91	82.22		25.91	2976.76		25.91	86.4
25.926	2012.66		25.926	91.86		25.926	3029.62		25.926	86.88		25.926	3301.16		25.926	88.22		25.926	2944.46		25.926	77.58
25.942	1982.2		25.942	84.06		25.942	3171.72		25.942	95.54		25.942	3365.08		25.942	99.44		25.942	2968.3		25.942	82.46
25.958	2001.12		25.958	85.44		25.958	3168.82		25.958	104.68		25.958	3416.48		25.958	97.14		25.958	3027.58		25.958	77.06
25.974	2064.12		25.974	91.08		25.974	3155.46		25.974	99.6		25.974	3462.48		25.974	94.82		25.974	3039.46		25.974	83.02
25.99	2083.98		25.99	98.4		25.99	2989.86		25.99	93.76		25.99	3441.36		25.99	87.36		25.99	3074.32		25.99	86.68
26.006	2046.02		26.006	104.7		26.006	2979.72		26.006	99.52		26.006	3385.8		26.006	85.34		26.006	2905.38		26.006	96.76
26.023	2052.44		26.023	113.16		26.023	3030.6		26.023	101.54		26.023	3405.6		26.023	90.02		26.023	2927.92		26.023	94
26.039	2017.1		26.039	113.54		26.039	3197.94		26.039	99.14		26.039	3323.04		26.039	96.04		26.039	2796.08		26.039	85.86
26.055	2077.78		26.055	104.5		26.055	3253.48		26.055	89.5		26.055	3349.14		26.055	95.8		26.055	2795.26		26.055	79.58
26.071	1991.06		26.071	91.98		26.071	3269.62		26.071	91.74		26.071	3288.98		26.071	90.52		26.071	2821.32		26.071	84.32
26.087	2076.98		26.087	89.38		26.087	3131.38		26.087	85.36		26.087	3347.08		26.087	87.04		26.087	2984.26		26.087	96.68
26.103	2081.1		26.103	84.44		26.103	2971.78		26.103	96.88		26.103	3532.1		26.103	84.88		26.103	3078.52		26.103	100.64
26.119	2069.1		26.119	92.32		26.119	2954.26		26.119	106.66		26.119	3658.04		26.119	79.26		26.119	2999.74		26.119	100.2
26.135	1990.76		26.135	102.5		26.135	2962.12		26.135	112.98		26.135	3635		26.135	79.62		26.135	3025.88		26.135	91.6
26.151	1948.06		26.151	104		26.151	3018.84		26.151	98.64		26.151	3342.34		26.151	84.68		26.151	3062.36		26.151	90.36
26.167	2011.72		26.167	104.48		26.167	3051.7		26.167	84.1		26.167	3150.06		26.167	89.84		26.167	3082.22		26.167	85.12
26.183	2067.58		26.183	101.7		26.183	3185.88		26.183	87.52		26.183	3150.8		26.183	99.34		26.183	3073.82		26.183	87.88
26.199	2048.52		26.199	108.04		26.199	3356.84		26.199	92.5		26.199	3291.14		26.199	99.86		26.199	3034.14		26.199	79.96
26.215	2002.88		26.215	106.08		26.215	3303		26.215	102.24		26.215	3578.88		26.215	93.72		26.215	2956.48		26.215	85.52
26.232	1908.72		26.232	102.6		26.232	3221.02		26.232	96.66		26.232	3559.82		26.232	81.44		26.232	2874.18		26.232	91
26.248	1890.22		26.248	98.96		26.248	3057.44		26.248	91.2		26.248	3467.56		26.248	87.3		26.248	2978.52		26.248	100.14
26.264	1824.38		26.264	97.44		26.264	3172.52		26.264	81.78		26.264	3362.74		26.264	89.9		26.264	3077.52		26.264	89.84
26.28	1864.26		26.28	102.28		26.28	3284.62		26.28	79.56		26.28	3357.52		26.28	87.44		26.28	3075.46		26.28	89.78
26.296	1927.38		26.296	98.1		26.296	3306.18		26.296	85.5		26.296	3372.72		26.296	84.16		26.296	3108.58		26.296	90.64
26.312	1964.92		26.312	93.1		26.312	3166.2		26.312	90.24		26.312	3218.58		26.312	83.4		26.312	3152.6		26.312	92.62
26.328	1999.12		26.328	91.04		26.328	2956.42		26.328	89.98		26.328	3280.12		26.328	86.06		26.328	3057.4		26.328	91
26.344	2032.46		26.344	94.78		26.344	3024.3		26.344	93.08		26.344	3299.16		26.344	87.46		26.344	3053.52		26.344	87.12
26.36	2086.7		26.36	97.8		26.36	3119.1		26.36	96.76		26.36	3391.5		26.36	97.64		26.36	2942.22		26.36	91.4
26.376	2027.98		26.376	98.4		26.376	3201		26.376	105.68		26.376	3288.8		26.376	98.48		26.376	2923.64		26.376	89.92
26.392	1981.36		26.392	90.46		26.392	3047.12		26.392	103.9		26.392	3318.34		26.392	94.54		26.392	2834.88		26.392	95.4
26.408	1877.32		26.408	91.3		26.408	3027.54		26.408	94.36		26.408	3273.06		26.408	82.84		26.408	2907.24		26.408	91.26
26.425	1882.74		26.425	95.82		26.425	2999.22		26.425	88.18		26.425	3195.64		26.425	82.94		26.425	2939.84		26.425	92.96
26.441	1917.28		26.441	112.92		26.441	3085.58		26.441	76.82		26.441	3165.34		26.441	79.34		26.441	2968.86		26.441	90.56
26.457	1980.9		26.457	112.2		26.457	3063.2		26.457	84.54		26.457	3254.78		26.457	96.1		26.457	3007.26		26.457	89.18
26.473	1940.74		26.473	159.68		26.473	3173.34		26.473	89.14		26.473	3422.82		26.473	128.42		26.473	2984.98		26.473	95.74
26.489	1897.52		26.489	162.24		26.489	3139.36		26.489	98.58		26.489	3367.64		26.489	144.72		26.489	2966.58		26.489	95.5
26.505	1929.7		26.505	155.16		26.505	3146.54		26.505	98.36		26.505	3421.58		26.505	143.58		26.505	3011.36		26.505	94.88
26.521	2081.58		26.521	115.6		26.521	3112.04		26.521	96		26.521	3355.3		26.521	123.06		26.521	3025.64		26.521	79.06
26.537	2139.3		26.537	116.24		26.537	3097.04		26.537	90.66		26.537	3249.42		26.537	129.42		26.537	2996.28		26.537	87.36
26.553	2148.92		26.553	122.72		26.553	3176.54		26.553	83.86		26.553	3139.06		26.553	123.26		26.553	2951.6		26.553	92.32
26.569	1992.46		26.569	114.92		26.569	3352.04		26.569	81.4		26.569	3184.64		26.569	114.56		26.569	2990.68		26.569	103.24
26.585	1934.66		26.585	101.54		26.585	3357.2		26.585	80.82		26.585	3405.6		26.585	148.66		26.585	3015.76		26.585	94.44
26.601	1889.12		26.601	93.02		26.601	3178.88		26.601	83.78		26.601	3393.64		26.601	174.64		26.601	3037.98		26.601	92.84
26.617	1940.96		26.617	96.88		26.617	2909.16		26.617	92.72		26.617	3520.12		26.617	167.52		26.617	2976.12		26.617	84.78
26.634	1992.46		26.634	100.16		26.634	2896.1		26.634	99.56		26.634	3362.98		26.634	109.12		26.634	3041.26		26.634	90.66
26.65	2043.52		26.65	92.24		26.65	2885.32		26.65	95		26.65	3354.28		26.65	82.22		26.65	3041.9		26.65	92.4
26.666	2029.86		26.666	94.08		26.666	2935.68		26.666	86.9		26.666	3281.32		26.666	85.02		26.666	3073.26		26.666	93.42
26.682	2002.5		26.682	100.02		26.682	2985.9		26.682	81.78		26.682	3404.56		26.682	83.48		26.682	2911.9		26.682	88.8
26.698	1960.86		26.698	100.6		26.698	3071.36		26.698	87.28		26.698	3369.7		26.698	85.88		26.698	2844.78		26.698	89.18
26.714	1928.92		26.714	90.08		26.714	3081.5		26.714	89.2		26.714	3275.18		26.714	85.68		26.714	2874.1		26.714	90.64
26.73	1908.96		26.73	87.3		26.73	3079.78		26.73	88.72		26.73	3213.82		26.73	92.66		26.73	2940.94		26.73	91.72
26.746	1959.6		26.746	94.9		26.746	3087.9		26.746	96.66		26.746	3321.14		26.746	92.18		26.746	2936.04		26.746	88.74
26.762	1944.8		26.762	102.86		26.762	3127.78		26.762	98.36		26.762	3322.26		26.762	83.78		26.762	2774.24		26.762	98.92
26.778	1979.72		26.778	104.74		26.778	3197.82		26.778	105.82		26.778	3320.66		26.778	77.24		26.778	2717.08		26.778	100.58
26.794	1937.12		26.794	97.92		26.794	3177.22		26.794	94.4		26.794	3240.88		26.794	78.86		26.794	2767.9		26.794	96.32
26.81	1981.74		26.81	97.4		26.81	3242.94		26.81	93.94		26.81	3244.08		26.81	88.76		26.81	3072		26.81	90.72
26.826	1920.14		26.826	93.86		26.826	3155.4		26.826	86.72		26.826	3239.58		26.826	87.18		26.826	3075.66		26.826	89.86
26.843	1951.56		26.843	95.28		26.843	3145.42		26.843	90.38		26.843	3255.56		26.843	87.14		26.843	3128.18		26.843	92.84
26.859	1980.08		26.859	98.32		26.859	3063.26		26.859	93.72		26.859	3255.28		26.859	86.66		26.859	3051.24		26.859	86.16
26.875	2013.6		26.875	104.18		26.875	3034.2		26.875	90.94		26.875	3310.14		26.875	92.4		26.875	3087.48		26.875	80.88
26.891	1971.76		26.891	103.88		26.891	3011.06		26.891	83.68		26.891	3261.5		26.891	92.88		26.891	2919.24		26.891	78.94
26.907	1965.06		26.907	102.84		26.907	2919.02		26.907	74.82		26.907	3225.86		26.907	87.38		26.907	2784.64		26.907	81
26.923	1924.2		26.923	109.44		26.923	2901.18		26.923	83.6		26.923	3220.86		26.923	84.32		26.923	2726.78		26.923	91.56
26.939	1954.96		26.939	101.34		26.939	2968.98		26.939	89.72		26.939	3259.42		26.939	86.2		26.939	2771.02		26.939	88.38
26.955	1957.16		26.955	91.78		26.955	3110.74		26.955	93.42		26.955	3306.56		26.955	90.16		26.955	2819.82		26.955	84.16
26.971	1960.88		26.971	81.84		26.971	3196.4		26.971	83.74		26.971	3227.32		26.971	92.82		26.971	2901.5		26.971	72.14
26.987	1972.26		26.987	80.34		26.987	3081.28		26.987	86.86		26.987	3259.64		26.987	91.04		26.987	2831.76		26.987	73.02
27.003	2075.76		27.003	86.68		27.003	3113.94		27.003	90.38		27.003	3233.64		27.003	94.76		27.003	2896.1		27.003	83.46
27.019	2211.98		27.019	94.32		27.019	3048.3		27.019	104.04		27.019	3272.86		27.019	96.58		27.019	2985.02		27.019	88.98
27.035	2209.58		27.035	100.22		27.035	3081.44		27.035	105.36		27.035	3222.32		27.035	102.3		27.035	2946.12		27.035	98.28
27.052	2124.18		27.052	103.22		27.052	3026.5		27.052	99.86		27.052	3173.18		27.052	92.36		27.052	2897.2		27.052	91.4
27.068	2084.94		27.068	108.44		27.068	3183.86		27.068	80.32		27.068	3123.32		27.068	86.7		27.068	2839.78		27.068	94.22
27.084	2118.72		27.084	117.62		27.084	3230.26		27.084	80.52		27.084	3143.7		27.084	82.34		27.084	2983.5		27.084	85.9
27.1	2101.04		27.1	105.68		27.1	3145.78		27.1	86.22		27.1	3169.42		27.1	88.42		27.1	2978.52		27.1	90.1
27.116	2042.32		27.116	99.86		27.116	2993.62		27.116	90.52		27.116	3298.54		27.116	89.72		27.116	3095.16		27.116	93.14
27.132	2016.3		27.132	93.52		27.132	2984.96		27.132	78.98		27.132	3351.94		27.132	87.7		27.132	3066.7		27.132	91.04
27.148	2082.86		27.148	93.04		27.148	3047.86		27.148	80.68		27.148	3400.32		27.148	80.52		27.148	3096.6		27.148	84.46
27.164	2128.42		27.164	92.94		27.164	3041.12		27.164	80.6		27.164	3245		27.164	82.34		27.164	3001.44		27.164	82.64
27.18	2137.46		27.18	100.84		27.18	2916.86		27.18	95.02		27.18	3375.7		27.18	78.08		27.18	2952.44		27.18	79.3
27.196	2079.82		27.196	119.88		27.196	2844.58		27.196	96.1		27.196	3367.64		27.196	85.52		27.196	2807.2		27.196	80.66
27.212	2116.18		27.212	124.3		27.212	2795.54		27.212	102.1		27.212	3283.62		27.212	78.52		27.212	2789.58		27.212	80.5
27.228	2138.82		27.228	122.34		27.228	2791.54		27.228	100.72		27.228	3063.6		27.228	82.36		27.228	2751.3		27.228	89.3
27.245	2151.18		27.245	107.22		27.245	2881.04		27.245	99.4		27.245	3024.34		27.245	85.02		27.245	2774.76		27.245	87.32
27.261	2062.3		27.261	101.18		27.261	3040.38		27.261	90.8		27.261	3113.82		27.261	91.9		27.261	2848.3		27.261	89.56
27.277	2005.44		27.277	106.24		27.277	3040.06		27.277	81.26		27.277	3231.8		27.277	93.92		27.277	2947.48		27.277	93.12
27.293	2016.4		27.293	105.28		27.293	3047.18		27.293	82.16		27.293	3355.64		27.293	102		27.293	3006.8		27.293	101.54
27.309	2078.16		27.309	95.78		27.309	2981.26		27.309	87.32		27.309	3481.24		27.309	99.38		27.309	2961.48		27.309	100
27.325	2082.04		27.325	85.24		27.325	3048.18		27.325	88.8		27.325	3386.94		27.325	94.84		27.325	2873.82		27.325	102.26
27.341	2010.2		27.341	95.32		27.341	3031.44		27.341	91.72		27.341	3329.2		27.341	76.68		27.341	2886.76		27.341	90.98
27.357	1925.42		27.357	107.3		27.357	3138		27.357	95.3		27.357	3110		27.357	79.88		27.357	2760.62		27.357	90.68
27.373	1911.04		27.373	116.12		27.373	3100.08		27.373	137.44		27.373	3055.62		27.373	85.3		27.373	2768.8		27.373	83.36
27.389	2012.76		27.389	143.02		27.389	3008.02		27.389	153.6		27.389	2934.82		27.389	90.34		27.389	2715.82		27.389	95.74
27.405	2147.98		27.405	154.54		27.405	2866.24		27.405	155.74		27.405	3063.78		27.405	83.82		27.405	2829.26		27.405	98.56
27.421	2164.48		27.421	151.66		27.421	2847.38		27.421	119.06		27.421	3210.52		27.421	81.52		27.421	2792.06		27.421	97.08
27.437	2124.84		27.437	126.58		27.437	2921.96		27.437	107		27.437	3301.3		27.437	83.5		27.437	2784.28		27.437	79.46
27.454	1987.74		27.454	125.62		27.454	3028.34		27.454	96.3		27.454	3212.18		27.454	89.64		27.454	2805.86		27.454	78.62
27.47	2006.08		27.47	115.88		27.47	3047.66		27.47	95.12		27.47	3249.94		27.47	84.8		27.47	2930.96		27.47	85.24
27.486	1995.96		27.486	99.16		27.486	3030.78		27.486	99.08		27.486	3372.02		27.486	79.66		27.486	2940.48		27.486	99.04
27.502	2071.64		27.502	100.7		27.502	3030.06		27.502	102.3		27.502	3464.6		27.502	80.3		27.502	2911.44		27.502	90.04
27.518	2057.6		27.518	107.12		27.518	3025.76		27.518	101.54		27.518	3495.66		27.518	84.52		27.518	2920.14		27.518	78.62
27.534	2058.02		27.534	113.3		27.534	3072.74		27.534	100.04		27.534	3468.52		27.534	82.62		27.534	2922.7		27.534	71.08
27.55	2086.98		27.55	104.02		27.55	3004.28		27.55	102.9		27.55	3587.24		27.55	85.16		27.55	2894.12		27.55	82.62
27.566	2083.84		27.566	102.2		27.566	2998.4		27.566	114.9		27.566	3430.24		27.566	88.9		27.566	2804.72		27.566	84.22
27.582	2051.9		27.582	99.3		27.582	2873.68		27.582	111.1		27.582	3302.78		27.582	98.32		27.582	2854		27.582	83.14
27.598	1980.62		27.598	94.96		27.598	2929.12		27.598	98.2		27.598	3135.5		27.598	95.06		27.598	2884.58		27.598	74.2
27.614	1984.96		27.614	98.98		27.614	3020.66		27.614	83.68		27.614	3269.2		27.614	101.9		27.614	2849.48		27.614	85.8
27.63	1976.2		27.63	106.42		27.63	3134.94		27.63	83.14		27.63	3234.2		27.63	102.32		27.63	2863.8		27.63	92.18
27.646	1998.24		27.646	100.2		27.646	3301.72		27.646	88.22		27.646	3209.5		27.646	104.88		27.646	2877.32		27.646	97.92
27.663	2011.88		27.663	87.28		27.663	3306.42		27.663	89.06		27.663	3229.82		27.663	100.9		27.663	2881.36		27.663	103.54
27.679	2052.44		27.679	80.2		27.679	3162.68		27.679	94.02		27.679	3428.6		27.679	96.78		27.679	2864.12		27.679	97.74
27.695	2071.42		27.695	86.26		27.695	3028.74		27.695	93.66		27.695	3434.76		27.695	94.24		27.695	2929.72		27.695	97.56
27.711	2028.84		27.711	91.72		27.711	3041.76		27.711	96.2		27.711	3293.12		27.711	90.08		27.711	3076.86		27.711	98.84
27.727	1968.44		27.727	90.36		27.727	3064.54		27.727	97.32		27.727	3284.4		27.727	87.54		27.727	3016.36		27.727	99.94
27.743	1992.2		27.743	87.08		27.743	3034.22		27.743	93.12		27.743	3279.26		27.743	81.8		27.743	2912.38		27.743	92
27.759	2097.26		27.759	82.34		27.759	2978.1		27.759	99.8		27.759	3275.34		27.759	77.64		27.759	2802.86		27.759	76.62
27.775	2209.3		27.775	82.82		27.775	2956.1		27.775	103.08		27.775	3167.64		27.775	77.46		27.775	2870.74		27.775	82.68
27.791	2199.36		27.791	90.74		27.791	2903		27.791	102.9		27.791	3209.82		27.791	81.8		27.791	2865.62		27.791	79.06
27.807	2130.62		27.807	98.62		27.807	3057.02		27.807	92.02		27.807	3386.32		27.807	79.9		27.807	2857.54		27.807	78.1
27.823	2065.6		27.823	107.12		27.823	3158.22		27.823	84.36		27.823	3409.06		27.823	84.68		27.823	2815.1		27.823	82.76
27.839	2054.38		27.839	105.6		27.839	3199.5		27.839	82.34		27.839	3345.36		27.839	97.24		27.839	2827.64		27.839	90.88
27.855	2076.86		27.855	103		27.855	3077.46		27.855	81.18		27.855	3149.78		27.855	109.9		27.855	2877.58		27.855	96.42
27.872	2142.4		27.872	95		27.872	3023.7		27.872	80.18		27.872	3186.38		27.872	106.24		27.872	2824.58		27.872	98.34
27.888	2142.52		27.888	101.32		27.888	2989.24		27.888	84.14		27.888	3194.02		27.888	98.68		27.888	2791.66		27.888	107.62
27.904	2117.36		27.904	101.1		27.904	2978.9		27.904	83.56		27.904	3193.62		27.904	91.48		27.904	2714.28		27.904	103.68
27.92	2060.84		27.92	101.16		27.92	3041.58		27.92	83.4		27.92	3152.6		27.92	88.42		27.92	2678.52		27.92	95.88
27.936	2081.4		27.936	102.64		27.936	2991.9		27.936	75.12		27.936	3121.12		27.936	83.54		27.936	2684.28		27.936	80.08
27.952	2070.1		27.952	107.96		27.952	2908		27.952	79.02		27.952	3255.98		27.952	84.46		27.952	2714.66		27.952	80.54
27.968	1966.14		27.968	106.14		27.968	2886.4		27.968	76.8		27.968	3204.18		27.968	89.36		27.968	2762.2		27.968	77.1
27.984	1952.74		27.984	99.64		27.984	2845.94		27.984	75.8		27.984	3377.98		27.984	92.86		27.984	2663.42		27.984	84.38
28	1946.52		28	92.28		28	2768.24		28	69.88		28	3355.58		28	94.12		28	2581.26		28	79.72
28.016	2065.4		28.016	94.64		28.016	2700.24		28.016	80.06		28.016	3305.46		28.016	87.52		28.016	2697.14		28.016	82.92
28.032	2079.12		28.032	104.02		28.032	2917		28.032	86.98		28.032	3138.86		28.032	88.38		28.032	2718.32		28.032	83.72
28.048	2078.32		28.048	104		28.048	3038.9		28.048	91.3		28.048	3174.8		28.048	84.78		28.048	2762.1		28.048	88.34
28.065	2091.28		28.065	112.16		28.065	2970.02		28.065	90.04		28.065	3219.82		28.065	87.54		28.065	2779.12		28.065	80.26
28.081	2091.14		28.081	112.78		28.081	2765.1		28.081	86.84		28.081	3222.1		28.081	79.42		28.081	2845.8		28.081	83.48
28.097	2097.24		28.097	114.78		28.097	2742.74		28.097	87.44		28.097	3094.68		28.097	82.94		28.097	2846.94		28.097	88.78
28.113	1972.64		28.113	118.84		28.113	2748.3		28.113	90.1		28.113	3114.38		28.113	88.1		28.113	2796.88		28.113	101.46
28.129	1959.94		28.129	129.84		28.129	2891.12		28.129	86.86		28.129	3254.7		28.129	90.3		28.129	2868.72		28.129	97.26
28.145	1942.84		28.145	141.72		28.145	3044.64		28.145	87.72		28.145	3420.82		28.145	85.5		28.145	2870.08		28.145	89.66
28.161	2003		28.161	131.2		28.161	3106.7		28.161	86.04		28.161	3358.94		28.161	78.54		28.161	2851		28.161	77
28.177	2085.56		28.177	118.04		28.177	3056.94		28.177	90.78		28.177	3064.78		28.177	79.2		28.177	2859.22		28.177	76.72
28.193	2158.78		28.193	116.46		28.193	2907.96		28.193	90.4		28.193	3006.24		28.193	84.36		28.193	2846.16		28.193	82.62
28.209	2114.88		28.209	118.82		28.209	2926.14		28.209	93.5		28.209	2975.52		28.209	90.64		28.209	2877.12		28.209	93.7
28.225	1982.74		28.225	127.54		28.225	2913.68		28.225	95.72		28.225	3070.1		28.225	94.68		28.225	2834.44		28.225	96.82
28.241	1929.98		28.241	121.86		28.241	2960.02		28.241	92.06		28.241	3115.42		28.241	88.92		28.241	2749.6		28.241	101.6
28.257	1959.12		28.257	112.4		28.257	3063.64		28.257	94.42		28.257	3254.94		28.257	81.24		28.257	2695.36		28.257	102.62
28.274	2015.74		28.274	99.56		28.274	3125.3		28.274	90.82		28.274	3287.26		28.274	78.02		28.274	2664.9		28.274	107.94
28.29	2044.9		28.29	103.18		28.29	3173.82		28.29	92.92		28.29	3288.78		28.29	80.8		28.29	2800.36		28.29	100.84
28.306	2005.2		28.306	111.6		28.306	3063.96		28.306	87.4		28.306	3307.54		28.306	89.58		28.306	2802.06		28.306	94.4
28.322	1959.78		28.322	112.34		28.322	3016.98		28.322	91.58		28.322	3179.12		28.322	96.06		28.322	2832.62		28.322	81.24
28.338	1915.6		28.338	101.74		28.338	2933.7		28.338	92.28		28.338	3106.1		28.338	100.1		28.338	2714.14		28.338	74.7
28.354	1859.2		28.354	94		28.354	2863.7		28.354	92.58		28.354	3165.44		28.354	91.46		28.354	2761.96		28.354	75.3
28.37	1784.28		28.37	104.5		28.37	2829.16		28.37	92.84		28.37	3271		28.37	91.52		28.37	2756.8		28.37	89.48
28.386	1795.54		28.386	119.74		28.386	2834.06		28.386	88.7		28.386	3257.08		28.386	92.76		28.386	2868.24		28.386	95.5
28.402	1866.3		28.402	120.74		28.402	2808.78		28.402	87.26		28.402	3183.68		28.402	101.52		28.402	2882.8		28.402	95.66
28.418	1931.92		28.418	117.42		28.418	2766.52		28.418	82.44		28.418	3225.54		28.418	98.24		28.418	2899.48		28.418	94.68
28.434	1901.48		28.434	114.92		28.434	2774.48		28.434	83.82		28.434	3161.6		28.434	98.16		28.434	2875.64		28.434	109.04
28.45	1864.54		28.45	115.56		28.45	2860.04		28.45	82.04		28.45	3242.38		28.45	94.02		28.45	2868.2		28.45	110.78
28.466	1863.46		28.466	114.74		28.466	2909.2		28.466	77.02		28.466	3222.7		28.466	89.96		28.466	2871.04		28.466	105.1
28.483	1858.98		28.483	110.78		28.483	2902.9		28.483	74.78		28.483	3277.84		28.483	84.3		28.483	2718.08		28.483	89.34
28.499	1876.24		28.499	110.54		28.499	2851.74		28.499	78.64		28.499	3285.28		28.499	80.1		28.499	2676.58		28.499	87.1
28.515	1920.56		28.515	103.64		28.515	2853.92		28.515	84.96		28.515	3278.16		28.515	82.42		28.515	2634.74		28.515	88.4
28.531	1868.42		28.531	101.88		28.531	2906.1		28.531	83.34		28.531	3214.74		28.531	79.82		28.531	2617.8		28.531	95.34
28.547	1931.94		28.547	102.8		28.547	2896.96		28.547	83.12		28.547	3101.42		28.547	79.14		28.547	2665.32		28.547	90.6
28.563	1927.32		28.563	104.24		28.563	2849.32		28.563	83.66		28.563	2986.16		28.563	83.3		28.563	2812.36		28.563	93.5
28.579	2101.46		28.579	104.54		28.579	2718.8		28.579	90.48		28.579	2968.12		28.579	89.32		28.579	2950.06		28.579	91.36
28.595	2036.08		28.595	109.54		28.595	2881.64		28.595	96.94		28.595	3021.74		28.595	93.62		28.595	2893.6		28.595	88.92
28.611	1986.14		28.611	114		28.611	3038.22		28.611	94.68		28.611	3200.72		28.611	87.1		28.611	2793.84		28.611	85.9
28.627	1854.92		28.627	106.3		28.627	3098.98		28.627	95.24		28.627	3173.34		28.627	86.78		28.627	2696.96		28.627	86.26
28.643	1895.18		28.643	97.8		28.643	3047.62		28.643	92.3		28.643	3202.46		28.643	79.02		28.643	2652.74		28.643	92.02
28.659	1928.88		28.659	89.12		28.659	2876.94		28.659	103.1		28.659	3159.32		28.659	72.12		28.659	2611.74		28.659	91
28.675	1898.98		28.675	89.92		28.675	2947.18		28.675	103.74		28.675	3135.8		28.675	70.32		28.675	2650.74		28.675	91.98
28.692	1874.42		28.692	90.48		28.692	2983.56		28.692	112.9		28.692	3033.8		28.692	81.78		28.692	2614.28		28.692	95.68
28.708	1904.72		28.708	102.78		28.708	3167.2		28.708	109.5		28.708	3103.24		28.708	94.14		28.708	2700.68		28.708	87.66
28.724	1972.4		28.724	109.86		28.724	3117.02		28.724	111.38		28.724	3117.16		28.724	99.54		28.724	2669.44		28.724	89.94
28.74	1963.52		28.74	114.2		28.74	3067.2		28.74	110.4		28.74	3267.74		28.74	100.46		28.74	2718.92		28.74	78.7
28.756	1903.88		28.756	117.76		28.756	2969.76		28.756	109.62		28.756	3270.64		28.756	101.5		28.756	2718.36		28.756	89.44
28.772	1851.48		28.772	115.06		28.772	2809.62		28.772	99.78		28.772	3285.94		28.772	99.18		28.772	2796.06		28.772	90.1
28.788	1879.64		28.788	105.86		28.788	2820.8		28.788	92.86		28.788	3110.32		28.788	94.1		28.788	2796.12		28.788	98.34
28.804	1930.48		28.804	97.32		28.804	2817.04		28.804	84.48		28.804	3055.16		28.804	85.26		28.804	2743.66		28.804	96.78
28.82	1947.28		28.82	94.44		28.82	3012.42		28.82	84.42		28.82	3000.4		28.82	91.1		28.82	2653.14		28.82	95.7
28.836	1846		28.836	100.1		28.836	2926.64		28.836	82.72		28.836	2940.82		28.836	96.34		28.836	2679.8		28.836	95.48
28.852	1776.12		28.852	105.9		28.852	3020.62		28.852	89.06		28.852	2898.14		28.852	101.94		28.852	2712.94		28.852	103.12
28.868	1827.84		28.868	110.4		28.868	2847.48		28.868	78.22		28.868	2907.76		28.868	93.12		28.868	2852.76		28.868	105.14
28.885	1877.74		28.885	107.58		28.885	2908.84		28.885	77.86		28.885	2890.1		28.885	93.94		28.885	2818.86		28.885	107.6
28.901	1869.5		28.901	104.96		28.901	2848.86		28.901	75.94		28.901	3004.44		28.901	93.22		28.901	2820.58		28.901	96.42
28.917	1849.28		28.917	112.26		28.917	2892.66		28.917	87.98		28.917	3086.72		28.917	86.62		28.917	2763.84		28.917	93.36
28.933	1832.46		28.933	121.7		28.933	2844.12		28.933	86.48		28.933	3120.12		28.933	75.56		28.933	2838.24		28.933	92.14
28.949	1863.56		28.949	124.56		28.949	3020.18		28.949	92.8		28.949	3095.24		28.949	76.76		28.949	2745.22		28.949	94.62
28.965	1852.4		28.965	119.38		28.965	3079.06		28.965	86.56		28.965	3269.84		28.965	85.32		28.965	2861.2		28.965	97.32
28.981	1944.68		28.981	116.08		28.981	2979.46		28.981	88.56		28.981	3345		28.981	82.7		28.981	2921.28		28.981	93.04
28.997	1998.74		28.997	115.68		28.997	2936.1		28.997	89.68		28.997	3227.76		28.997	85.36		28.997	3055.5		28.997	90.9
29.013	2013.54		29.013	120.78		29.013	2954.26		29.013	97.34		29.013	3062.46		29.013	89.94		29.013	2902.88		29.013	86.26
29.029	1955.88		29.029	114.64		29.029	3064.26		29.029	92.08		29.029	3127.56		29.029	97.26		29.029	2838.16		29.029	89.82
29.045	1914.72		29.045	107.88		29.045	2990.48		29.045	84.92		29.045	3175.78		29.045	84.7		29.045	2830.98		29.045	93.02
29.061	1856.26		29.061	96.14		29.061	3025.96		29.061	83.12		29.061	3209.06		29.061	74.84		29.061	2732.96		29.061	91.14
29.077	1825.04		29.077	91.44		29.077	2996.48		29.077	94.68		29.077	3149.58		29.077	69.74		29.077	2623.82		29.077	92.94
29.094	1907.04		29.094	93.24		29.094	3082.7		29.094	100.16		29.094	3190.22		29.094	77.38		29.094	2473.1		29.094	95.58
29.11	1991.7		29.11	99.58		29.11	3080.8		29.11	102.76		29.11	3091.16		29.11	103.32		29.11	2616.3		29.11	98.72
29.126	1987.42		29.126	98.42		29.126	3031.96		29.126	96.84		29.126	3056.6		29.126	110.24		29.126	2837.86		29.126	95.56
29.142	1863.32		29.142	102.94		29.142	2849.78		29.142	101.16		29.142	3079		29.142	103.26		29.142	2910.06		29.142	102.4
29.158	1802.02		29.158	100.66		29.158	2886.82		29.158	97.8		29.158	3141.6		29.158	82.62		29.158	2896.26		29.158	106.26
29.174	1847.8		29.174	105.36		29.174	3005.22		29.174	95.8		29.174	3188.72		29.174	83.8		29.174	2885.5		29.174	107.34
29.19	1892		29.19	95.88		29.19	3203.44		29.19	93.04		29.19	3115.26		29.19	97.8		29.19	2984.12		29.19	103.44
29.206	1956.06		29.206	91.7		29.206	3094.98		29.206	90.92		29.206	3043.24		29.206	96.02		29.206	2852.98		29.206	154.12
29.222	1986.92		29.222	91.8		29.222	2910.32		29.222	83.62		29.222	3021.82		29.222	89.44		29.222	2795.28		29.222	169.86
29.238	1978.34		29.238	101.98		29.238	2886.82		29.238	79.94		29.238	3059.62		29.238	80.82		29.238	2853.8		29.238	166.74
29.254	1950.78		29.254	104.96		29.254	2968.58		29.254	82.46		29.254	3154.22		29.254	88.08		29.254	2896.2		29.254	112.78
29.27	1929.46		29.27	97.7		29.27	3023.2		29.27	97.88		29.27	3162.7		29.27	91.26		29.27	2780.42		29.27	102.32
29.286	1883.8		29.286	98.72		29.286	2892.28		29.286	94.62		29.286	3108.12		29.286	93.4		29.286	2700.22		29.286	92.34
29.303	1881.66		29.303	102.64		29.303	2954.5		29.303	87.68		29.303	3220.82		29.303	101.56		29.303	2777.06		29.303	98.24
29.319	1872.06		29.319	112.26		29.319	3048.66		29.319	77.06		29.319	3407.46		29.319	98.96		29.319	2797.54		29.319	103.76
29.335	1892.94		29.335	109.22		29.335	3163.32		29.335	84.12		29.335	3404.22		29.335	92.28		29.335	2794.1		29.335	114.94
29.351	1851.06		29.351	106.02		29.351	3105.38		29.351	85.36		29.351	3198.54		29.351	82.2		29.351	2757.74		29.351	111.96
29.367	1886.74		29.367	104.46		29.367	3045.26		29.367	88.68		29.367	3038.7		29.367	81.04		29.367	2811.74		29.367	118.24
29.383	1937.52		29.383	103.7		29.383	2978.74		29.383	92.56		29.383	3004.36		29.383	84.38		29.383	2785.52		29.383	105.38
29.399	1936.54		29.399	105.2		29.399	3091.94		29.399	107.74		29.399	2921.72		29.399	82.78		29.399	2694.8		29.399	94.88
29.415	1907.18		29.415	97.12		29.415	3107.66		29.415	105.4		29.415	2806.74		29.415	83.48		29.415	2687.12		29.415	79.88
29.431	1866.3		29.431	92.68		29.431	3113.14		29.431	103.12		29.431	2870.26		29.431	77.2		29.431	2717.38		29.431	83.04
29.447	1891.76		29.447	97.2		29.447	3003.54		29.447	100.12		29.447	2983.4		29.447	81.78		29.447	2849.78		29.447	89.68
29.463	1876.7		29.463	110.42		29.463	3002.52		29.463	105.14		29.463	3067.32		29.463	80.24		29.463	2767		29.463	92.22
29.479	1902.04		29.479	115.96		29.479	2927.26		29.479	97.4		29.479	3010.16		29.479	82.96		29.479	2793.96		29.479	92.76
29.495	1943.12		29.495	108.98		29.495	2855.22		29.495	81.14		29.495	2986.8		29.495	84.42		29.495	2783.96		29.495	87.64
29.512	1969.6		29.512	101.62		29.512	2749.96		29.512	83.7		29.512	2907.36		29.512	83.84		29.512	2843.16		29.512	94.12
29.528	1956.48		29.528	114.08		29.528	2818.94		29.528	88.64		29.528	2936.18		29.528	76.5		29.528	2828		29.528	103.88
29.544	1871.96		29.544	113.34		29.544	2975.9		29.544	93.22		29.544	2924.56		29.544	73.34		29.544	2735.6		29.544	105.16
29.56	1868.82		29.56	103.8		29.56	3045.4		29.56	80.22		29.56	3150.14		29.56	77.76		29.56	2708.44		29.56	100.38
29.576	1912.66		29.576	88		29.576	3057.04		29.576	73.68		29.576	3146.56		29.576	79.14		29.576	2687.32		29.576	90.9
29.592	1929.66		29.592	83.76		29.592	2882.14		29.592	70.34		29.592	2993.3		29.592	79.46		29.592	2836.62		29.592	86.36
29.608	1864.26		29.608	86.16		29.608	2894.54		29.608	78.82		29.608	2812.6		29.608	75.7		29.608	2814.28		29.608	83.24
29.624	1825.34		29.624	87.2		29.624	2909.9		29.624	86.64		29.624	2843.72		29.624	75.4		29.624	2724.38		29.624	86.44
29.64	1890.9		29.64	92.4		29.64	2966.3		29.64	92.76		29.64	3024.56		29.64	73.96		29.64	2675.78		29.64	84.98
29.656	1911.86		29.656	93.02		29.656	2903.72		29.656	88.18		29.656	3039.62		29.656	78.14		29.656	2716.88		29.656	90.22
29.672	1864.96		29.672	97.02		29.672	2952.62		29.672	88.76		29.672	2954.32		29.672	80.62		29.672	2716.62		29.672	87.54
29.688	1846.2		29.688	156.66		29.688	2959.84		29.688	88.14		29.688	2844.6		29.688	81.44		29.688	2761.72		29.688	92.82
29.705	1834.54		29.705	182.86		29.705	2914.26		29.705	85.92		29.705	2841.52		29.705	86.48		29.705	2698.04		29.705	88.06
29.721	1857.52		29.721	232.7		29.721	2818.9		29.721	77.22		29.721	3060.26		29.721	87.02		29.721	2711.4		29.721	83.48
29.737	1841.38		29.737	196.28		29.737	2883.1		29.737	87		29.737	3198.58		29.737	92.98		29.737	2670.32		29.737	76.26
29.753	1899.26		29.753	169.68		29.753	3027.12		29.753	90.22		29.753	3319.78		29.753	91		29.753	2896.64		29.753	72.64
29.769	1881.2		29.769	111.88		29.769	3056.04		29.769	112.82		29.769	3274.7		29.769	93.36		29.769	3004.56		29.769	72.78
29.785	1920.62		29.785	107.38		29.785	3057.02		29.785	112.28		29.785	3144.46		29.785	87.86		29.785	2992.72		29.785	73.9
29.801	1904.18		29.801	120.2		29.801	2953.26		29.801	121.28		29.801	3009.98		29.801	97.36		29.801	2922.36		29.801	71.28
29.817	1947.9		29.817	127.34		29.817	2970.98		29.817	119.46		29.817	2962.4		29.817	101.96		29.817	2973.26		29.817	82.9
29.833	1862.12		29.833	130.76		29.833	2922.32		29.833	109.32		29.833	3105.82		29.833	95		29.833	3010.34		29.833	83.7
29.849	1921.64		29.849	133.72		29.849	2895.82		29.849	93.7		29.849	3162.62		29.849	87		29.849	2899.94		29.849	98.9
29.865	1905.92		29.865	129.98		29.865	2798.18		29.865	78.48		29.865	3139.06		29.865	87.62		29.865	2686.2		29.865	94.54
29.881	1988.94		29.881	118.04		29.881	2828.66		29.881	85.48		29.881	2971.24		29.881	95.62		29.881	2649.96		29.881	93.6
29.897	1949.16		29.897	111.22		29.897	2834.82		29.897	95.96		29.897	2904.94		29.897	87.58		29.897	2717.24		29.897	84.5
29.914	1915.88		29.914	98.22		29.914	2982.1		29.914	93.46		29.914	2901.04		29.914	82.8		29.914	2718.44		29.914	87.34
29.93	1890.38		29.93	95.88		29.93	2955.54		29.93	93.34		29.93	3043.18		29.93	80.06		29.93	2637.9		29.93	91.88
29.946	1844.8		29.946	85.06		29.946	2989.68		29.946	82.66		29.946	3095.58		29.946	83		29.946	2639.2		29.946	90.06
29.962	1839.12		29.962	95.96		29.962	2929.54		29.962	88.98		29.962	3067		29.962	86.28		29.962	2750.88		29.962	90.22
29.978	1891.24		29.978	93.62		29.978	2942.24		29.978	82.76		29.978	2938.9		29.978	93.26		29.978	2770.44		29.978	90.48
29.994	1990.94		29.994	111.9		29.994	2887.48		29.994	87.72		29.994	2898.68		29.994	95.46		29.994	2729.44		29.994	90.36
30.01	2034.48		30.01	106.58		30.01	2776.88		30.01	90.26		30.01	2998.64		30.01	91.5		30.01	2757		30.01	90.6
30.026	1979.42		30.026	104.9		30.026	2744.18		30.026	98.92		30.026	2969.24		30.026	91.58		30.026	2732.04		30.026	83.78
30.042	1926.04		30.042	92.96		30.042	2820.5		30.042	97.1		30.042	3072.06		30.042	95.62		30.042	2720.64		30.042	82.68
30.058	1869.06		30.058	100.32		30.058	2946.28		30.058	87.34		30.058	3138.46		30.058	95.7		30.058	2644.02		30.058	79.08
30.074	1810.5		30.074	108.64		30.074	2980.9		30.074	80.74		30.074	3264.78		30.074	105.54		30.074	2667.12		30.074	83.22
30.09	1804.38		30.09	116.92		30.09	2841.74		30.09	82.2		30.09	3132.36		30.09	117.64		30.09	2611.72		30.09	87.3
30.106	1805.02		30.106	118.36		30.106	2798.2		30.106	89.36		30.106	3054.2		30.106	118.12		30.106	2584.84		30.106	89.68
30.123	1838.66		30.123	107.24		30.123	2825.12		30.123	91.3		30.123	3081.7		30.123	109.52		30.123	2597.76		30.123	88.2
30.139	1885.7		30.139	100.8		30.139	2882.4		30.139	83.82		30.139	3122.04		30.139	104.92		30.139	2634.8		30.139	78.56
30.155	1927.2		30.155	94.62		30.155	2759.04		30.155	79.22		30.155	3054.38		30.155	107.6		30.155	2645.2		30.155	83.8
30.171	1879.34		30.171	97.04		30.171	2818.04		30.171	78.52		30.171	3016.62		30.171	100.26		30.171	2635.76		30.171	86.68
30.187	1816.4		30.187	92.5		30.187	2903.96		30.187	78.86		30.187	3138.98		30.187	95.36		30.187	2662.38		30.187	86.48
30.203	1810.8		30.203	96.36		30.203	2956.14		30.203	85.78		30.203	3233.3		30.203	131.98		30.203	2669.48		30.203	87.06
30.219	1967.62		30.219	97.84		30.219	2808.52		30.219	87.58		30.219	3378.32		30.219	144.92		30.219	2632.78		30.219	89.54
30.235	1983.96		30.235	104.66		30.235	2811.92		30.235	88		30.235	3364.56		30.235	139.3		30.235	2570.38		30.235	98.92
30.251	1926.86		30.251	98.68		30.251	2942.82		30.251	85.38		30.251	3245.08		30.251	93.82		30.251	2640.4		30.251	95.6
30.267	1804.72		30.267	97.88		30.267	2957.9		30.267	91.86		30.267	2997.3		30.267	82.64		30.267	2724.26		30.267	88.06
30.283	1912.46		30.283	88.76		30.283	2924.08		30.283	94.02		30.283	2870.68		30.283	81.58		30.283	2727.16		30.283	76.06
30.299	1972.32		30.299	106.24		30.299	2814.68		30.299	88.3		30.299	2900.16		30.299	82.3		30.299	2786.84		30.299	81.42
30.315	1936.16		30.315	102.38		30.315	2834.9		30.315	88.56		30.315	2912.94		30.315	83.82		30.315	2871.72		30.315	96.72
30.332	1794.06		30.332	107.3		30.332	2749.06		30.332	92.42		30.332	2890.12		30.332	90.54		30.332	2846.2		30.332	101.8
30.348	1746.7		30.348	100.24		30.348	2749.12		30.348	103.28		30.348	3070.94		30.348	92.82		30.348	2687.34		30.348	93.64
30.364	1743.96		30.364	100.18		30.364	2844.54		30.364	105.34		30.364	3047		30.364	87.8		30.364	2600.62		30.364	91.72
30.38	1755.96		30.38	103.78		30.38	2905.92		30.38	105.22		30.38	3099.94		30.38	86.42		30.38	2721.64		30.38	88.3
30.396	1796.52		30.396	106.04		30.396	2919		30.396	101.06		30.396	2931.86		30.396	89.92		30.396	2750.04		30.396	78.36
30.412	1826.44		30.412	108.72		30.412	2828.54		30.412	97.1		30.412	2996.66		30.412	90.84		30.412	2794.1		30.412	77.02
30.428	1875.78		30.428	97.58		30.428	2858.2		30.428	89.52		30.428	2966.68		30.428	80.6		30.428	2653.88		30.428	80.28
30.444	1808.54		30.444	95.54		30.444	2859.1		30.444	102.76		30.444	3004.24		30.444	74.84		30.444	2665.38		30.444	92.96
30.46	1773.84		30.46	93.74		30.46	2824.52		30.46	105.96		30.46	3012.76		30.46	70.2		30.46	2608.12		30.46	88.82
30.476	1781.12		30.476	101.16		30.476	2782.52		30.476	108.88		30.476	3008.18		30.476	72.36		30.476	2692.12		30.476	88.5
30.492	1905.5		30.492	110.78		30.492	2753.92		30.492	103.92		30.492	3005.34		30.492	80.78		30.492	2656.74		30.492	80.7
30.508	1967.72		30.508	123.96		30.508	2786.6		30.508	109.64		30.508	2882.62		30.508	90.56		30.508	2623.96		30.508	88.08
30.525	1951.34		30.525	118.94		30.525	2825.96		30.525	105.8		30.525	2692		30.525	88.32		30.525	2578.64		30.525	91.96
30.541	1864.7		30.541	109.56		30.541	2862.58		30.541	93.46		30.541	2698.86		30.541	82.34		30.541	2524.58		30.541	145.52
30.557	1854.5		30.557	106.32		30.557	2847.26		30.557	93.5		30.557	2756.64		30.557	82.48		30.557	2568.84		30.557	151.02
30.573	1802.96		30.573	102.02		30.573	2844.74		30.573	87.62		30.573	2904.4		30.573	86.84		30.573	2640.26		30.573	140.18
30.589	1773.34		30.589	98.62		30.589	2852.46		30.589	80.02		30.589	2857.84		30.589	81.96		30.589	2655.78		30.589	84.1
30.605	1749.34		30.605	99.92		30.605	2915.96		30.605	77.94		30.605	2863.8		30.605	86.56		30.605	2659.22		30.605	84.42
30.621	1854.22		30.621	110.34		30.621	2886.58		30.621	96.36		30.621	2935.5		30.621	92.72		30.621	2538.08		30.621	88.18
30.637	1874.44		30.637	114.72		30.637	2853.38		30.637	103.58		30.637	3023.88		30.637	96		30.637	2641.68		30.637	100.98
30.653	1921.84		30.653	110.16		30.653	2788.04		30.653	100.54		30.653	3084.46		30.653	91.74		30.653	2662.34		30.653	97.16
30.669	1916.18		30.669	104.8		30.669	2911.18		30.669	92.26		30.669	2945.42		30.669	98.3		30.669	2985.66		30.669	96.1
30.685	1958.1		30.685	102		30.685	2967.16		30.685	102.68		30.685	2863.86		30.685	102.32		30.685	3032.52		30.685	94.16
30.701	1866.54		30.701	114.94		30.701	2928.7		30.701	102.58		30.701	2907.5		30.701	92.42		30.701	2973.58		30.701	99.66
30.717	1782.96		30.717	117.14		30.717	2852.1		30.717	100.62		30.717	2999.12		30.717	85.6		30.717	2711.06		30.717	99.6
30.734	1825.28		30.734	123.96		30.734	2847.1		30.734	94.02		30.734	2944.04		30.734	77.56		30.734	2682.94		30.734	89.24
30.75	1904.54		30.75	109.26		30.75	2922.88		30.75	98.04		30.75	2944.5		30.75	82.48		30.75	2745.18		30.75	91.48
30.766	1935.76		30.766	101.92		30.766	2916.48		30.766	107.98		30.766	2925.68		30.766	79.04		30.766	2709.9		30.766	99.98
30.782	1867.82		30.782	92.18		30.782	2923.06		30.782	111.14		30.782	2973.66		30.782	84.16		30.782	2655.18		30.782	109.82
30.798	1845.74		30.798	96.66		30.798	2901.8		30.798	107.4		30.798	2862.86		30.798	86.72		30.798	2594.14		30.798	109.78
30.814	1869		30.814	162.6		30.814	2846.32		30.814	95.82		30.814	2856.08		30.814	92.26		30.814	2644.46		30.814	104.76
30.83	1916.36		30.83	180.32		30.83	2908.48		30.83	85.62		30.83	2806.84		30.83	96.16		30.83	2694.58		30.83	102.94
30.846	1886.94		30.846	172.24		30.846	2915.9		30.846	80.76		30.846	2899.88		30.846	92.92		30.846	2742.3		30.846	102.92
30.862	1900.92		30.862	109.92		30.862	2857.62		30.862	85.06		30.862	2847.04		30.862	96.16		30.862	2693.16		30.862	98.5
30.878	1861.58		30.878	103.9		30.878	2715.78		30.878	90.5		30.878	2894.28		30.878	90.24		30.878	2761.06		30.878	98.38
30.894	1902.2		30.894	100.84		30.894	2727.68		30.894	92.9		30.894	2804.06		30.894	95.28		30.894	2760.14		30.894	92.26
30.91	1896		30.91	92.24		30.91	2732.2		30.91	91.44		30.91	2922.28		30.91	93.14		30.91	2875.8		30.91	96.68
30.926	1894.96		30.926	96.38		30.926	2721.18		30.926	88.16		30.926	2954.1		30.926	96.72		30.926	2799.2		30.926	97.56
30.943	1931.2		30.943	103.86		30.943	2658.3		30.943	95.28		30.943	2935.32		30.943	83.8		30.943	2845.2		30.943	100.88
30.959	1915.08		30.959	112.1		30.959	2627.94		30.959	94.66		30.959	2816.54		30.959	82.74		30.959	2719.44		30.959	100.74
30.975	1975.32		30.975	102.64		30.975	2666.04		30.975	99.78		30.975	2714.42		30.975	84.82		30.975	2781.24		30.975	91.36
30.991	1897.8		30.991	101.7		30.991	2734.16		30.991	89.46		30.991	2842.7		30.991	90.82		30.991	2791.28		30.991	90.24
31.007	1865.3		31.007	103.44		31.007	2785.42		31.007	87.5		31.007	2904.6		31.007	88.14		31.007	2795.62		31.007	84.2
31.023	1762.82		31.023	99.8		31.023	2752.72		31.023	82.46		31.023	3047.4		31.023	85.06		31.023	2727.26		31.023	157.56
31.039	1791.76		31.039	98.5		31.039	2743.3		31.039	89.9		31.039	2915.34		31.039	87.92		31.039	2774.84		31.039	185.74
31.055	1799.8		31.055	90.64		31.055	2793.82		31.055	94.1		31.055	2887.32		31.055	86.9		31.055	2834.26		31.055	188.72
31.071	1822.82		31.071	95.34		31.071	2843.84		31.071	99.78		31.071	2816.72		31.071	87.66		31.071	2790.74		31.071	120.86
31.087	1789.9		31.087	88.1		31.087	2843.4		31.087	88.28		31.087	2903.34		31.087	79.24		31.087	2755.5		31.087	103.28
31.103	1781.94		31.103	86.6		31.103	2833.08		31.103	86.64		31.103	2962.06		31.103	86.44		31.103	2736.04		31.103	102.48
31.119	1836.52		31.119	82.16		31.119	2873.7		31.119	88.28		31.119	3062.14		31.119	85.18		31.119	2648.14		31.119	97.06
31.135	1846.58		31.135	92.68		31.135	2893.94		31.135	91.96		31.135	3094.06		31.135	88.44		31.135	2661.08		31.135	96.8
31.152	1888.64		31.152	99.52		31.152	2908.62		31.152	94.7		31.152	3015.88		31.152	85.62		31.152	2725.02		31.152	97.34
31.168	1824.76		31.168	105.14		31.168	2889.4		31.168	97.48		31.168	2884.2		31.168	87.62		31.168	2895.26		31.168	99.1
31.184	1860.8		31.184	109.64		31.184	2933.36		31.184	111.62		31.184	2729.92		31.184	91.24		31.184	2836.22		31.184	95.54
31.2	1870.2		31.2	119.46		31.2	2806.26		31.2	109.68		31.2	2713.02		31.2	89.26		31.2	2694.46		31.2	86.62
31.216	1876.2		31.216	117.38		31.216	2681.92		31.216	105.18		31.216	2838.32		31.216	85.14		31.216	2602.1		31.216	90.28
31.232	1856.76		31.232	107.16		31.232	2647.36		31.232	99.2		31.232	2968.06		31.232	74.62		31.232	2560.36		31.232	89.54
31.248	2238.82		31.248	104.02		31.248	2718.28		31.248	93.02		31.248	3077.82		31.248	74.64		31.248	2653		31.248	88.54
31.264	2557.9		31.264	105.08		31.264	2758.18		31.264	93.52		31.264	2989.38		31.264	74.84		31.264	2618.14		31.264	96.08
31.28	2612.22		31.28	107.18		31.28	2777.76		31.28	90.96		31.28	3071.8		31.28	82.3		31.28	2663.36		31.28	90.24
31.296	2289.64		31.296	97.9		31.296	2707.12		31.296	96.14		31.296	2889.02		31.296	83.42		31.296	2581.52		31.296	99.08
31.312	2145.88		31.312	98.14		31.312	2702.52		31.312	88.94		31.312	2828.54		31.312	87.36		31.312	2691.96		31.312	93.5
31.328	2079.12		31.328	101.1		31.328	2648.24		31.328	90.2		31.328	2773.44		31.328	86.84		31.328	2705.26		31.328	100.56
31.345	2018.7		31.345	106.44		31.345	2685.8		31.345	90.96		31.345	2942.44		31.345	91.3		31.345	2764.14		31.345	89.16
31.361	1960.82		31.361	104.04		31.361	2670.16		31.361	86		31.361	2938.3		31.361	89.12		31.361	2757.9		31.361	93.52
31.377	2002.76		31.377	105.62		31.377	2739.22		31.377	78.96		31.377	2876.42		31.377	82.34		31.377	2787.94		31.377	89
31.393	1973.48		31.393	101.92		31.393	2836.68		31.393	80.18		31.393	2814		31.393	82.04		31.393	2725.98		31.393	99.38
31.409	1978.9		31.409	105.88		31.409	2829.14		31.409	85.82		31.409	2826.44		31.409	95.26		31.409	2668.06		31.409	100.82
31.425	1883.78		31.425	95.8		31.425	2782.14		31.425	85.52		31.425	2884.68		31.425	101.16		31.425	2668.86		31.425	109.92
31.441	1871.98		31.441	99.6		31.441	2708.14		31.441	93.92		31.441	2942.46		31.441	100.34		31.441	2708		31.441	101.62
31.457	1878.08		31.457	102.64		31.457	2617.16		31.457	92.62		31.457	2959.06		31.457	89.3		31.457	2654.5		31.457	102.62
31.473	1852.8		31.473	112.62		31.473	2637.68		31.473	89.96		31.473	2818.58		31.473	80.82		31.473	2641.14		31.473	103.88
31.489	1809.78		31.489	110.02		31.489	2730.82		31.489	79.1		31.489	2773.3		31.489	83.06		31.489	2612.28		31.489	102.02
31.505	1756.98		31.505	109.24		31.505	2848.66		31.505	83.2		31.505	2736.7		31.505	90.54		31.505	2681.94		31.505	99.8
31.521	1785.02		31.521	106.76		31.521	2713.4		31.521	90.88		31.521	2693.66		31.521	97.04		31.521	2668.38		31.521	101.1
31.537	1859.02		31.537	102.38		31.537	2623.48		31.537	98.62		31.537	2719.26		31.537	97.14		31.537	2779.28		31.537	105.76
31.554	1879.44		31.554	90.7		31.554	2627.32		31.554	102.06		31.554	2836.84		31.554	89.42		31.554	2791.12		31.554	122.14
31.57	1896.3		31.57	86.84		31.57	2686.28		31.57	97.52		31.57	2945.94		31.57	93.28		31.57	2879.96		31.57	125.26
31.586	1859.56		31.586	98.16		31.586	2644.2		31.586	94.42		31.586	2896.3		31.586	87.76		31.586	2820.84		31.586	115.84
31.602	1851.24		31.602	107.58		31.602	2641.5		31.602	90.02		31.602	2794.84		31.602	97.46		31.602	2816.04		31.602	90.9
31.618	1840.66		31.618	113.88		31.618	2588.3		31.618	81.38		31.618	2796.52		31.618	111.28		31.618	2866.26		31.618	85.42
31.634	1829.12		31.634	118.22		31.634	2621.26		31.634	78.32		31.634	2708.88		31.634	120.24		31.634	2911.52		31.634	87.62
31.65	1823.76		31.65	114.48		31.65	2571.58		31.65	79.26		31.65	2790.04		31.65	120.86		31.65	2861.92		31.65	91.74
31.666	1854.78		31.666	116.92		31.666	2626.72		31.666	80.04		31.666	2711.38		31.666	104.5		31.666	2849.64		31.666	94.74
31.682	1888.8		31.682	120.36		31.682	2701.72		31.682	82.36		31.682	2912.22		31.682	109.86		31.682	2838.7		31.682	97.88
31.698	1936.96		31.698	124.66		31.698	2742.62		31.698	83.88		31.698	2918.24		31.698	105.12		31.698	2883.62		31.698	91.92
31.714	1891.34		31.714	117.42		31.714	2830.28		31.714	89.66		31.714	3011.96		31.714	96.86		31.714	2716.92		31.714	94.02
31.73	1814.74		31.73	110.48		31.73	2841.6		31.73	89.34		31.73	2890.7		31.73	84.36		31.73	3013.54		31.73	93.38
31.746	1772.1		31.746	111.06		31.746	2909.76		31.746	93.8		31.746	2889.46		31.746	85.76		31.746	3015.92		31.746	102.02
31.763	1830.24		31.763	109.02		31.763	2954.46		31.763	94.78		31.763	2871.84		31.763	86.36		31.763	3078.1		31.763	107.78
31.779	1870.12		31.779	112.58		31.779	2869.1		31.779	93.34		31.779	2904.98		31.779	84.12		31.779	2749.88		31.779	109.94
31.795	1845.18		31.795	106.86		31.795	2848.1		31.795	86.66		31.795	2868.12		31.795	87.54		31.795	2744.36		31.795	101.62
31.811	1730.16		31.811	97.86		31.811	2685.96		31.811	83.44		31.811	2816.08		31.811	85.56		31.811	2589.3		31.811	96.78
31.827	1693.28		31.827	84.9		31.827	2685.98		31.827	81.44		31.827	2769.52		31.827	86.7		31.827	2595.48		31.827	96.08
31.843	1767.08		31.843	100.9		31.843	2636		31.843	85.56		31.843	2909.2		31.843	84.86		31.843	2601.58		31.843	89.6
31.859	1809.2		31.859	113.72		31.859	2722.14		31.859	93.18		31.859	2909.9		31.859	94.76		31.859	2712.28		31.859	80.08
31.875	1833.28		31.875	119.32		31.875	2722.98		31.875	94.2		31.875	3252.2		31.875	97.54		31.875	2616.78		31.875	81.4
31.891	1751.88		31.891	110.28		31.891	2755.18		31.891	94.04		31.891	3187.92		31.891	99.96		31.891	2636.26		31.891	92.94
31.907	1769.6		31.907	101.68		31.907	2762.44		31.907	89.52		31.907	3142.72		31.907	95.12		31.907	2558.32		31.907	91.46
31.923	1701.72		31.923	99.98		31.923	2752.42		31.923	91.4		31.923	2744.46		31.923	84.78		31.923	2576.3		31.923	91.54
31.939	1755.36		31.939	100.46		31.939	2696.16		31.939	84.5		31.939	2805.62		31.939	74.66		31.939	2616.06		31.939	91.48
31.955	1788.2		31.955	114.9		31.955	2672.78		31.955	80.86		31.955	2847.2		31.955	78.26		31.955	2715.16		31.955	95.02
31.972	1808.98		31.972	116.56		31.972	2751.2		31.972	75.4		31.972	2874.82		31.972	88.44		31.972	2739.86		31.972	97.48
31.988	1802.44		31.988	119.42		31.988	2729.72		31.988	77.14		31.988	2878.94		31.988	90.66		31.988	2706.12		31.988	96.16
32.004	1831.26		32.004	107		32.004	2682.42		32.004	75.96		32.004	2917.96		32.004	93.06		32.004	2790.04		32.004	91.48
32.02	1838.26		32.02	110.3		32.02	2623.62		32.02	80.54		32.02	2874.9		32.02	99.42		32.02	2860.02		32.02	86.02
32.036	1785.42		32.036	113.34		32.036	2795.28		32.036	88.16		32.036	2790.44		32.036	98.36		32.036	2794.54		32.036	91.28
32.052	1789.92		32.052	116.92		32.052	2790.78		32.052	89.14		32.052	2766.68		32.052	97.86		32.052	2705.28		32.052	95.2
32.068	1809.76		32.068	122.22		32.068	2805.92		32.068	83.76		32.068	2746		32.068	88.06		32.068	2633.4		32.068	92.28
32.084	1812.56		32.084	115.72		32.084	2674.44		32.084	74.72		32.084	2741.12		32.084	103.64		32.084	2632.54		32.084	86.06
32.1	1804.22		32.1	107.7		32.1	2697.64		32.1	78.34		32.1	2729.42		32.1	100.7		32.1	2601.8		32.1	93.42
32.116	1807.92		32.116	92.22		32.116	2667.76		32.116	87.2		32.116	2759.3		32.116	111.74		32.116	2582.52		32.116	101.04
[truncated: 2,170 more rows]

## Sheet: Fig. 2
pMEV4 653	Archaeol		pMEV4 651	Macrocyclic Archaeol		pMEV4 1304	GTGT		pMEV4 1302	GDGT		Maeo_0574 653	Archaeol		Maeo_0574 651	Macrocyclic Archaeol		Maeo_0574 1304	GTGT		Maeo_0574 1302	GDGT
Elution time (min)	Relative Intensity		Elution time (min)	Relative Intensity		Elution time (min)	Relative Intensity		Elution time (min)	Relative Intensity		Elution time (min)	Relative Intensity		Elution time (min)	Relative Intensity		Elution time (min)	Relative Intensity		Elution time (min)	Relative Intensity
0.008	1158.12		0.008	820.52		0.008	140.1		0.008	197.96		0.008	2169.3		0.008	738.9		0.008	72.5		0.008	66.78
0.024	1215.14		0.024	818.06		0.024	98.56		0.024	122.98		0.024	2280.3		0.024	804.08		0.024	70.64		0.024	66.74
0.04	1209.36		0.04	832.64		0.04	77.04		0.04	88.12		0.04	2228.96		0.04	817.62		0.04	70.38		0.04	74.96
0.056	1207		0.056	856.68		0.056	77.5		0.056	93.62		0.056	2143.94		0.056	782.18		0.056	71.92		0.056	76.96
0.072	1197.6		0.072	844.3		0.072	70.46		0.072	87.36		0.072	2195.72		0.072	812.88		0.072	76.28		0.072	72.48
0.088	1216.62		0.088	795.04		0.088	68.64		0.088	85.5		0.088	2289.52		0.088	803.7		0.088	76.66		0.088	67.48
0.104	1159.76		0.104	736.82		0.104	70.26		0.104	87.92		0.104	2345.1		0.104	815.64		0.104	75.84		0.104	72.04
0.12	1209.72		0.12	784.72		0.12	71.16		0.12	89.04		0.12	2382.32		0.12	810.62		0.12	68.34		0.12	81.56
0.136	1206.18		0.136	799.42		0.136	67.28		0.136	88		0.136	2373.2		0.136	818.02		0.136	76.36		0.136	83.76
0.152	1220.32		0.152	795.62		0.152	60.3		0.152	84.36		0.152	2286.92		0.152	781.66		0.152	71.8		0.152	80.3
0.168	1154.84		0.168	793.14		0.168	59.46		0.168	80.74		0.168	2175.6		0.168	786.4		0.168	70.48		0.168	73.64
0.184	1155.14		0.184	771.54		0.184	61.08		0.184	78		0.184	2164.1		0.184	807.44		0.184	68.34		0.184	73.04
0.201	1166.48		0.201	801.08		0.201	64.34		0.201	79.54		0.201	2239.22		0.201	821.42		0.201	71.78		0.201	67.58
0.217	1176.52		0.217	755.3		0.217	71.84		0.217	81.84		0.217	2420.94		0.217	803.58		0.217	66.06		0.217	62.38
0.233	1214.7		0.233	785.94		0.233	78.32		0.233	87.2		0.233	2426.56		0.233	781.26		0.233	64		0.233	58.94
0.249	1218.86		0.249	754.36		0.249	76.32		0.249	76.88		0.249	2420.64		0.249	789.42		0.249	64.74		0.249	69.54
0.265	1211.02		0.265	768.62		0.265	69.14		0.265	77.14		0.265	2250.22		0.265	791.04		0.265	61.8		0.265	68.24
0.281	1168.9		0.281	756.66		0.281	63.8		0.281	76.34		0.281	2212.08		0.281	803.4		0.281	61.6		0.281	64.18
0.297	1186.9		0.297	786.86		0.297	64.72		0.297	81.98		0.297	2201.98		0.297	776.18		0.297	62.78		0.297	59.58
0.313	1155.86		0.313	776.58		0.313	66.06		0.313	88.18		0.313	2291.84		0.313	766.62		0.313	64.84		0.313	66.34
0.329	1186.64		0.329	781.02		0.329	70.42		0.329	86.08		0.329	2324.6		0.329	749.9		0.329	62.46		0.329	82.94
0.345	1158.96		0.345	807.4		0.345	67.02		0.345	85.3		0.345	2306.14		0.345	758.84		0.345	62.2		0.345	90.9
0.361	1273.34		0.361	854.96		0.361	61.32		0.361	78.86		0.361	2272		0.361	755.9		0.361	66.18		0.361	87
0.377	1238.22		0.377	856.32		0.377	60.58		0.377	89.64		0.377	2281.78		0.377	761.32		0.377	72.58		0.377	82.66
0.394	1274.3		0.394	835.3		0.394	62.96		0.394	94.78		0.394	2237.26		0.394	773.66		0.394	74.3		0.394	79.74
0.41	1210.42		0.41	832.28		0.41	67.28		0.41	104.34		0.41	2183.7		0.41	743		0.41	69.06		0.41	78.38
0.426	1247.94		0.426	832.18		0.426	64.6		0.426	94.68		0.426	2201.36		0.426	779.6		0.426	64.08		0.426	76.34
0.442	1251.94		0.442	816.4		0.442	75.46		0.442	92.14		0.442	2218.64		0.442	796.12		0.442	67.82		0.442	72.7
0.458	1264.22		0.458	795.3		0.458	77.02		0.458	82.84		0.458	2210.92		0.458	825.78		0.458	65.22		0.458	72.64
0.474	1246.94		0.474	774.2		0.474	77.1		0.474	90		0.474	2146.44		0.474	799.66		0.474	60.5		0.474	65.28
0.49	1219.54		0.49	759.18		0.49	70.92		0.49	90.92		0.49	2141.9		0.49	812.98		0.49	60.32		0.49	72.38
0.506	1152.3		0.506	786.6		0.506	66.24		0.506	93.76		0.506	2222.76		0.506	817.78		0.506	68.82		0.506	74.16
0.522	1164.96		0.522	828.28		0.522	64.7		0.522	95.9		0.522	2264.78		0.522	811.62		0.522	69.24		0.522	73.46
0.538	1176.34		0.538	828.66		0.538	61.6		0.538	97.34		0.538	2349.12		0.538	825.46		0.538	69.28		0.538	72.24
0.554	1228.2		0.554	750.88		0.554	66.9		0.554	93.98		0.554	2384.6		0.554	807.06		0.554	70.16		0.554	73.8
0.57	1210.06		0.57	733.5		0.57	67.88		0.57	83.52		0.57	2319.82		0.57	827.06		0.57	72.6		0.57	78.2
0.586	1214.62		0.586	721.18		0.586	66.56		0.586	80.16		0.586	2287.5		0.586	837.66		0.586	69.58		0.586	76
0.603	1188.92		0.603	755.48		0.603	68.36		0.603	81.64		0.603	2278.54		0.603	861.46		0.603	62.84		0.603	77.02
0.619	1197.22		0.619	768.82		0.619	66.72		0.619	80.16		0.619	2310.22		0.619	801.1		0.619	60.48		0.619	76.9
0.635	1221.84		0.635	771.96		0.635	65.08		0.635	87.76		0.635	2152.4		0.635	749.5		0.635	61.6		0.635	78.9
0.651	1255.76		0.651	777.04		0.651	60.08		0.651	86.7		0.651	2099.88		0.651	745.36		0.651	64.14		0.651	79.34
0.667	1244.82		0.667	754.78		0.667	66.66		0.667	87.86		0.667	2154.06		0.667	767.76		0.667	65.96		0.667	79.66
0.683	1267.3		0.683	782.46		0.683	70.06		0.683	80.46		0.683	2322.12		0.683	780.72		0.683	67.36		0.683	77.98
0.699	1880		0.699	1457.94		0.699	72.7		0.699	91.74		0.699	2399.5		0.699	779.76		0.699	66.68		0.699	74.06
0.715	2111.18		0.715	1739.02		0.715	72.54		0.715	94.52		0.715	2321.18		0.715	788.8		0.715	66.5		0.715	70.22
0.731	2103.76		0.731	1786.66		0.731	76.48		0.731	96.98		0.731	2292.46		0.731	788.14		0.731	62.38		0.731	77.14
0.747	1494.44		0.747	1159.64		0.747	78.36		0.747	90.74		0.747	2264.7		0.747	813.18		0.747	63.68		0.747	86.02
0.763	1375.72		0.763	1014.04		0.763	74.52		0.763	89.9		0.763	2359.56		0.763	802.06		0.763	63.2		0.763	86.9
0.779	1329.76		0.779	920.52		0.779	70.32		0.779	94.38		0.779	2329.2		0.779	762.96		0.779	67.3		0.779	76.26
0.795	1367.58		0.795	875.64		0.795	66		0.795	104.62		0.795	2266.44		0.795	720.44		0.795	66.38		0.795	69.72
0.812	1355.88		0.812	897.72		0.812	64.8		0.812	109.52		0.812	2253.52		0.812	739.3		0.812	64.36		0.812	68.02
0.828	1299.58		0.828	896.44		0.828	67.66		0.828	102.6		0.828	2300.56		0.828	771.72		0.828	61.14		0.828	66.72
0.844	1297.52		0.844	881.46		0.844	65.84		0.844	91.4		0.844	2353.06		0.844	765.44		0.844	68.12		0.844	59.7
0.86	1327.68		0.86	824.36		0.86	62.18		0.86	94.28		0.86	2312.3		0.86	742.62		0.86	66.32		0.86	63.96
0.876	1318.26		0.876	814.68		0.876	55.08		0.876	95.56		0.876	2188.5		0.876	700.98		0.876	62.82		0.876	74.4
0.892	1271.24		0.892	834.08		0.892	56.86		0.892	100.86		0.892	2172.06		0.892	713.3		0.892	56.12		0.892	77.82
0.908	1227.56		0.908	850.68		0.908	60.5		0.908	103.68		0.908	2198.48		0.908	723.52		0.908	58.9		0.908	71.68
0.924	1265.24		0.924	843.06		0.924	70.5		0.924	103.14		0.924	2294.72		0.924	767.08		0.924	59.94		0.924	77.18
0.94	1227.4		0.94	797.84		0.94	78.74		0.94	95.84		0.94	2225.78		0.94	745.74		0.94	64.56		0.94	85.62
0.956	1208.62		0.956	772.48		0.956	79.38		0.956	88.88		0.956	2102.26		0.956	723.26		0.956	71.42		0.956	89.92
0.972	1134.42		0.972	759.42		0.972	71.62		0.972	88.1		0.972	2088.78		0.972	715.52		0.972	71.98		0.972	74.68
0.988	1187.9		0.988	769.74		0.988	63.56		0.988	93.04		0.988	2143.18		0.988	755.1		0.988	66.48		0.988	73.68
1.004	1233.4		1.004	811.82		1.004	61.78		1.004	95.24		1.004	2211.76		1.004	787.36		1.004	62.34		1.004	72.54
1.021	1285.3		1.021	815.94		1.021	60.78		1.021	95.46		1.021	2201.94		1.021	778.24		1.021	65.14		1.021	72.4
1.037	1276.06		1.037	836		1.037	64.74		1.037	90.52		1.037	2204.12		1.037	764.66		1.037	67.68		1.037	73.32
1.053	1295.22		1.053	796.44		1.053	79		1.053	97.56		1.053	2126.42		1.053	757.8		1.053	65.14		1.053	75.12
1.069	1269.42		1.069	806.64		1.069	81.12		1.069	96.44		1.069	2124.96		1.069	767.94		1.069	64.48		1.069	73.56
1.085	1228.38		1.085	787.42		1.085	73.04		1.085	94.96		1.085	2103.18		1.085	727.22		1.085	60.58		1.085	68.72
1.101	1181.92		1.101	826.02		1.101	61.1		1.101	85.4		1.101	2107.9		1.101	708.34		1.101	66.02		1.101	71.02
1.117	1203.72		1.117	849.68		1.117	66.08		1.117	84.82		1.117	2045.22		1.117	694.72		1.117	67.48		1.117	75.16
1.133	1226.7		1.133	873.02		1.133	74.66		1.133	77.04		1.133	2023.42		1.133	730.22		1.133	69.54		1.133	69.12
1.149	1251.08		1.149	825.36		1.149	79.52		1.149	83.88		1.149	2035.42		1.149	712.44		1.149	68.54		1.149	66.98
1.165	1231.68		1.165	780.1		1.165	78.94		1.165	91.68		1.165	2055.74		1.165	696.82		1.165	69.72		1.165	72.2
1.181	1201.4		1.181	748.48		1.181	75.9		1.181	98.8		1.181	2116.64		1.181	692.38		1.181	73.8		1.181	74.38
1.197	1151.28		1.197	776.32		1.197	77.08		1.197	89.64		1.197	2160.7		1.197	706.38		1.197	72.96		1.197	75.3
1.214	1139.78		1.214	813.66		1.214	71.58		1.214	94.62		1.214	2157.68		1.214	744.96		1.214	70.82		1.214	69.84
1.23	1175.34		1.23	811.24		1.23	71.26		1.23	105.9		1.23	2128.5		1.23	748.86		1.23	66.28		1.23	71.28
1.246	1247.54		1.246	791.14		1.246	72.78		1.246	109.5		1.246	2074.6		1.246	762.58		1.246	60.22		1.246	69.24
1.262	1280.14		1.262	801.54		1.262	76.62		1.262	99.88		1.262	2121.3		1.262	748.54		1.262	58.5		1.262	73.86
1.278	1175.3		1.278	845.08		1.278	69.44		1.278	86.46		1.278	2172.12		1.278	740.76		1.278	58.66		1.278	81.08
1.294	1173.98		1.294	844.56		1.294	71.64		1.294	91.84		1.294	2193.84		1.294	735.14		1.294	62.72		1.294	83.06
1.31	1151.7		1.31	794.88		1.31	75.26		1.31	94.02		1.31	2111.82		1.31	720.58		1.31	66.18		1.31	87.16
1.326	1228.32		1.326	796.42		1.326	74.66		1.326	90.58		1.326	2058.18		1.326	705.16		1.326	65.4		1.326	82.54
1.342	1224.5		1.342	818.74		1.342	77.42		1.342	113.52		1.342	2026.58		1.342	667.56		1.342	63.9		1.342	79.28
1.358	1314.64		1.358	881.1		1.358	78.4		1.358	123.38		1.358	2084.86		1.358	657.36		1.358	66.78		1.358	76.36
1.374	1324.22		1.374	885.6		1.374	80.3		1.374	124.82		1.374	2193.84		1.374	683.2		1.374	71.52		1.374	84
1.39	1321.32		1.39	928.5		1.39	74.58		1.39	95.04		1.39	2312.62		1.39	726.48		1.39	74.1		1.39	81.64
1.406	1306.94		1.406	932.6		1.406	73.44		1.406	91.74		1.406	2251.72		1.406	717.84		1.406	67.86		1.406	74.04
1.423	1284.54		1.423	920.4		1.423	71.82		1.423	90.96		1.423	2145.8		1.423	701.6		1.423	65.64		1.423	71.62
1.439	1323.34		1.439	909.34		1.439	68.76		1.439	84.3		1.439	2100.9		1.439	712.8		1.439	68.4		1.439	78.16
1.455	1301.08		1.455	885.54		1.455	74.84		1.455	88.62		1.455	2097.7		1.455	751.42		1.455	70.74		1.455	78.1
1.471	1326.44		1.471	889.26		1.471	73.24		1.471	91.3		1.471	2114.58		1.471	763.08		1.471	67.02		1.471	71.48
1.487	1310.66		1.487	888.82		1.487	69.64		1.487	99.9		1.487	2043.3		1.487	764.36		1.487	65.26		1.487	73.86
1.503	1309.76		1.503	896.36		1.503	64.1		1.503	97.98		1.503	2061.4		1.503	741.96		1.503	64.6		1.503	78.44
1.519	1279.68		1.519	894.38		1.519	69.36		1.519	105.94		1.519	2061.76		1.519	745.54		1.519	70.8		1.519	79.16
1.535	1223.88		1.535	859.54		1.535	70.68		1.535	105.38		1.535	2196.68		1.535	710.4		1.535	69.28		1.535	79.32
1.551	1186.42		1.551	836.5		1.551	79.6		1.551	99.36		1.551	2201.14		1.551	694.38		1.551	66.34		1.551	78.46
1.567	1159.84		1.567	831.1		1.567	73.44		1.567	83.16		1.567	2270.7		1.567	706.2		1.567	60.76		1.567	82.6
1.583	1189.56		1.583	836.98		1.583	73.24		1.583	82.04		1.583	2179.44		1.583	720.6		1.583	57.66		1.583	75.84
1.599	1283.86		1.599	854.68		1.599	62.7		1.599	85.98		1.599	2287.32		1.599	759.8		1.599	56.56		1.599	70.92
1.615	1271.46		1.615	852.98		1.615	65.86		1.615	92.78		1.615	2191.2		1.615	767.4		1.615	55.14		1.615	66.66
1.632	1225.6		1.632	833.96		1.632	59.3		1.632	86.32		1.632	2178.42		1.632	769.82		1.632	64.06		1.632	72.24
1.648	1185.24		1.648	794.86		1.648	61.52		1.648	85.46		1.648	2076.72		1.648	730.02		1.648	67.76		1.648	74.62
1.664	1231.66		1.664	762.76		1.664	69.24		1.664	79.9		1.664	2217.22		1.664	695.18		1.664	68.14		1.664	74.24
1.68	1237.62		1.68	788.54		1.68	77.68		1.68	86.82		1.68	2253		1.68	724.38		1.68	60.06		1.68	74.68
1.696	1193.8		1.696	799.82		1.696	77.1		1.696	93.76		1.696	2231.78		1.696	750.36		1.696	62.42		1.696	80.54
1.712	1139.58		1.712	812.48		1.712	68.4		1.712	96.92		1.712	2103.94		1.712	745.3		1.712	67.18		1.712	101.28
1.728	1154.96		1.728	816.62		1.728	70.06		1.728	93.32		1.728	2071.18		1.728	725.74		1.728	73.66		1.728	104.46
1.744	1196.28		1.744	793.34		1.744	68.2		1.744	81.78		1.744	2138.04		1.744	722.72		1.744	74.72		1.744	104.68
1.76	1251.1		1.76	766.12		1.76	70.54		1.76	76.88		1.76	2111.28		1.76	713.54		1.76	69.82		1.76	90.32
1.776	1252.38		1.776	763.98		1.776	67.1		1.776	74.84		1.776	2151.58		1.776	714.7		1.776	67.74		1.776	88.7
1.792	1225.22		1.792	782.28		1.792	66.84		1.792	75.1		1.792	2174.62		1.792	705.66		1.792	66.7		1.792	87.64
1.808	1189.92		1.808	793.22		1.808	64.66		1.808	75.32		1.808	2182.12		1.808	695.52		1.808	70.16		1.808	82.56
1.824	1203.74		1.824	810.28		1.824	60.4		1.824	74.76		1.824	2138.78		1.824	688		1.824	69.88		1.824	81.92
1.841	1199.98		1.841	831.26		1.841	63.98		1.841	75.66		1.841	2040.92		1.841	726.28		1.841	66.56		1.841	76.22
1.857	1236.12		1.857	805.2		1.857	68.32		1.857	86.42		1.857	2101.64		1.857	774.44		1.857	65.1		1.857	77.62
1.873	1261.3		1.873	789.8		1.873	76.34		1.873	80.8		1.873	2099.82		1.873	755.38		1.873	65.36		1.873	76.08
1.889	1331.76		1.889	837.7		1.889	72.76		1.889	74.14		1.889	2096.24		1.889	705.58		1.889	68.56		1.889	76.26
1.905	1297.5		1.905	887.9		1.905	68.96		1.905	69.48		1.905	2140.08		1.905	686.54		1.905	66.26		1.905	75.08
1.921	1281.78		1.921	894.16		1.921	63.82		1.921	79.74		1.921	2194.16		1.921	723.58		1.921	62.36		1.921	74.12
1.937	1257.4		1.937	835.62		1.937	62.7		1.937	84.8		1.937	2240.94		1.937	739.4		1.937	65.26		1.937	69.12
1.953	1317.46		1.953	840.36		1.953	62.26		1.953	84.58		1.953	2278.34		1.953	759.56		1.953	66.98		1.953	80.9
1.969	1365.92		1.969	862.86		1.969	64.54		1.969	89.38		1.969	2315.62		1.969	767.54		1.969	69.14		1.969	91.56
1.985	1448.44		1.985	948.76		1.985	65.36		1.985	92.46		1.985	2467.52		1.985	799.26		1.985	66.76		1.985	99.4
2.001	1526.8		2.001	969.92		2.001	68.66		2.001	87.9		2.001	2643.14		2.001	813.9		2.001	69.7		2.001	88.62
2.017	1628.34		2.017	980.46		2.017	70.14		2.017	85.92		2.017	2817.44		2.017	850.36		2.017	73.1		2.017	84.56
2.034	1774.48		2.034	947.28		2.034	70.62		2.034	90.16		2.034	2886.82		2.034	894.94		2.034	72.3		2.034	88.06
2.05	1903.48		2.05	998.86		2.05	69.44		2.05	97.44		2.05	2930.66		2.05	1019.76		2.05	70.24		2.05	99.36
2.066	1985.04		2.066	1022.2		2.066	74.52		2.066	105.18		2.066	3066.76		2.066	1123.52		2.066	73.64		2.066	108.22
2.082	2013.74		2.082	1078.06		2.082	79.54		2.082	107.42		2.082	3255.84		2.082	1243.54		2.082	75.38		2.082	112.84
2.098	2042.68		2.098	1167.68		2.098	81.3		2.098	107.98		2.098	3595.5		2.098	1308.42		2.098	74.4		2.098	104.7
2.114	2275.84		2.114	1405.56		2.114	83.78		2.114	115.44		2.114	4084.88		2.114	1549.56		2.114	81.44		2.114	105.04
2.13	2564.04		2.13	1543.9		2.13	86.18		2.13	124.26		2.13	4633.28		2.13	1764.92		2.13	97.24		2.13	109.2
2.146	3002.1		2.146	1631.44		2.146	89.04		2.146	137.3		2.146	5115.72		2.146	2051.74		2.146	120.86		2.146	138.76
2.162	3433.42		2.162	1795.52		2.162	114.92		2.162	148.3		2.162	5829.26		2.162	2318.32		2.162	130.9		2.162	171.96
2.178	4004.66		2.178	2248.96		2.178	140.5		2.178	174.12		2.178	6368.62		2.178	2646.96		2.178	142.46		2.178	182.08
2.194	4623.8		2.194	2896.04		2.194	155.86		2.194	196.2		2.194	6694.02		2.194	2797.12		2.194	160.96		2.194	191.78
2.21	5846.58		2.21	3920.34		2.21	147.06		2.21	201.98		2.21	6514.78		2.21	2920.02		2.21	164.04		2.21	191.1
2.226	7100.72		2.226	5056.86		2.226	143.2		2.226	201.2		2.226	6424.24		2.226	3087.74		2.226	150.04		2.226	199.06
2.243	8146.18		2.243	5947.84		2.243	144.88		2.243	197.78		2.243	6142.08		2.243	3104.58		2.243	136.2		2.243	178.94
2.259	8191.72		2.259	6043.28		2.259	147.58		2.259	198		2.259	5622.62		2.259	2856.48		2.259	126.86		2.259	152.66
2.275	7596.66		2.275	5463.26		2.275	139.34		2.275	183.96		2.275	5259.64		2.275	2357.78		2.275	121.62		2.275	126.26
2.291	6497.98		2.291	4532.46		2.291	138.2		2.291	154.36		2.291	4998.8		2.291	1964.44		2.291	113.36		2.291	101.46
2.307	5335.9		2.307	3543.94		2.307	124.76		2.307	127.64		2.307	4923.56		2.307	1641.12		2.307	107.26		2.307	102.74
2.323	4496.12		2.323	2677.72		2.323	120.16		2.323	105.72		2.323	4439.16		2.323	1429.38		2.323	95.84		2.323	103.08
2.339	3816.52		2.339	2059.22		2.339	97.06		2.339	109.98		2.339	3965.62		2.339	1233.3		2.339	82.26		2.339	104.18
2.355	3303.58		2.355	1637.28		2.355	93.82		2.355	109.32		2.355	3777.66		2.355	1106.12		2.355	81.24		2.355	98.02
2.371	2836.56		2.371	1426.8		2.371	94.24		2.371	113.24		2.371	3858.42		2.371	1031.08		2.371	83.8		2.371	96.44
2.387	2593.4		2.387	1261.04		2.387	94.02		2.387	103.86		2.387	4007.04		2.387	1036.34		2.387	81.46		2.387	97.34
2.403	2431.58		2.403	1196.22		2.403	83.94		2.403	103.78		2.403	3705.92		2.403	1046.58		2.403	82.98		2.403	91.44
2.419	2417.84		2.419	1087.66		2.419	74.82		2.419	110.86		2.419	3496.94		2.419	1035.32		2.419	79.5		2.419	91.86
2.435	2440.94		2.435	1011.76		2.435	78.28		2.435	107.16		2.435	3279.14		2.435	1034.44		2.435	85.42		2.435	86.2
2.452	2441.94		2.452	1007.14		2.452	80.38		2.452	102.26		2.452	3280.52		2.452	1019.96		2.452	90.4		2.452	89.52
2.468	2376.36		2.468	1067.46		2.468	82.88		2.468	84.72		2.468	3204.98		2.468	1064.36		2.468	93.7		2.468	87.82
2.484	2368.42		2.484	1094.66		2.484	79.8		2.484	91.22		2.484	3270.76		2.484	1063.5		2.484	83.62		2.484	91.28
2.5	2411.42		2.5	1048.6		2.5	77.5		2.5	98.48		2.5	3355.68		2.5	1118.26		2.5	75.96		2.5	92.68
2.516	2335.22		2.516	1056.26		2.516	79.78		2.516	107.56		2.516	3385.64		2.516	1186.56		2.516	80.48		2.516	94.94
2.532	2155.32		2.532	1105.12		2.532	77.42		2.532	101.22		2.532	3321.76		2.532	1254.3		2.532	88.36		2.532	92.86
2.548	2102.38		2.548	1168.52		2.548	76		2.548	91.38		2.548	3202.02		2.548	1287.26		2.548	90.2		2.548	88.16
2.564	2219.22		2.564	1211.12		2.564	64.52		2.564	90.28		2.564	3242.5		2.564	1274.8		2.564	80.26		2.564	91.22
2.58	2285.88		2.58	1274.44		2.58	68.02		2.58	100.62		2.58	3223.74		2.58	1244.84		2.58	76.36		2.58	100.38
2.596	2304.66		2.596	1319.88		2.596	69.22		2.596	104.56		2.596	3235.94		2.596	1205		2.596	77.14		2.596	100.44
2.612	2158.84		2.612	1243.56		2.612	79.6		2.612	107.72		2.612	3179.58		2.612	1138.08		2.612	77.96		2.612	98.6
2.628	2043.64		2.628	1150.48		2.628	74.88		2.628	98.8		2.628	3156.86		2.628	1071.64		2.628	79.92		2.628	91.08
2.644	2049.08		2.644	1061.44		2.644	75.86		2.644	99.36		2.644	3064.34		2.644	998.78		2.644	78.78		2.644	95.4
2.661	2112.24		2.661	990.68		2.661	72.62		2.661	94.36		2.661	2932.02		2.661	938.54		2.661	78.14		2.661	91.74
2.677	2081.66		2.677	934.54		2.677	78.1		2.677	100.58		2.677	2822.18		2.677	902.2		2.677	75.58		2.677	97.96
2.693	1943.2		2.693	925.8		2.693	76.06		2.693	99.14		2.693	2822.84		2.693	877.74		2.693	78.18		2.693	91.14
2.709	1908.2		2.709	966.64		2.709	82.7		2.709	101.34		2.709	2895.1		2.709	907.18		2.709	77.62		2.709	86.14
2.725	1851.76		2.725	956.58		2.725	88.86		2.725	106.18		2.725	2904.38		2.725	901.74		2.725	76.44		2.725	78.14
2.741	1789.38		2.741	949.58		2.741	92.28		2.741	114.32		2.741	2831.96		2.741	866.2		2.741	73.26		2.741	85.66
2.757	1737.46		2.757	979.92		2.757	82.96		2.757	109.96		2.757	2603.22		2.757	830.82		2.757	75.26		2.757	97.38
2.773	1732.98		2.773	980.32		2.773	86.88		2.773	117.76		2.773	2496		2.773	876.12		2.773	84.46		2.773	100.88
2.789	1672.4		2.789	978.58		2.789	87.1		2.789	124.26		2.789	2507.74		2.789	906.74		2.789	80.52		2.789	93.62
2.805	1632.98		2.805	941.28		2.805	88.36		2.805	127.78		2.805	2682.4		2.805	896.64		2.805	74.3		2.805	90.66
2.821	1661.12		2.821	1003.66		2.821	81.04		2.821	115.42		2.821	2731.98		2.821	855.48		2.821	59.14		2.821	83.18
2.837	1695.68		2.837	997.26		2.837	80.06		2.837	110.02		2.837	2639.58		2.837	893.62		2.837	58.4		2.837	83.14
2.854	1784.84		2.854	984.12		2.854	82.62		2.854	111.44		2.854	2579.4		2.854	944.74		2.854	62.54		2.854	83.32
2.87	1757.5		2.87	914.5		2.87	81.06		2.87	101.52		2.87	2662.82		2.87	966.24		2.87	64.5		2.87	92.68
2.886	1785.84		2.886	882.42		2.886	82.24		2.886	105.78		2.886	2757.98		2.886	953.62		2.886	65.46		2.886	89.84
2.902	1714.04		2.902	872		2.902	79.58		2.902	103.58		2.902	2796.26		2.902	888.46		2.902	60.88		2.902	89.46
2.918	1789.82		2.918	889.86		2.918	78.16		2.918	106.86		2.918	2737.1		2.918	869.84		2.918	65.36		2.918	84.5
2.934	1788.04		2.934	911.74		2.934	76.86		2.934	100.54		2.934	2597.86		2.934	875.76		2.934	76.46		2.934	87.34
2.95	1850.94		2.95	947.8		2.95	75.74		2.95	106.84		2.95	2496.6		2.95	904.38		2.95	79.94		2.95	80.4
2.966	1781.32		2.966	962.68		2.966	78.92		2.966	107.3		2.966	2504.04		2.966	898		2.966	71.92		2.966	82.48
2.982	1695.7		2.982	943.8		2.982	74.38		2.982	105.68		2.982	2601.32		2.982	881.94		2.982	63.74		2.982	81.84
2.998	1648.62		2.998	930.58		2.998	75.7		2.998	101.78		2.998	2687.08		2.998	877.04		2.998	65.08		2.998	82.28
3.014	1650.08		3.014	908.38		3.014	76.74		3.014	115.22		3.014	2702.2		3.014	880.44		3.014	68.38		3.014	85.46
3.03	1678.6		3.03	910.16		3.03	78.62		3.03	118.48		3.03	2660.42		3.03	862.62		3.03	73.82		3.03	86.78
3.046	1643.64		3.046	868.76		3.046	78.82		3.046	108.74		3.046	2564.76		3.046	855.38		3.046	74.94		3.046	90.46
3.063	1697.86		3.063	863.44		3.063	73.14		3.063	90.06		3.063	2489.76		3.063	816.42		3.063	79.04		3.063	92.98
3.079	1744.7		3.079	904.54		3.079	77.1		3.079	81.82		3.079	2486.22		3.079	825.62		3.079	71.84		3.079	89.54
3.095	1761.78		3.095	967.5		3.095	74.48		3.095	88.36		3.095	2488.88		3.095	809.92		3.095	68.9		3.095	86.54
3.111	1672.4		3.111	942.34		3.111	81.16		3.111	92.5		3.111	2491.52		3.111	835.32		3.111	63.38		3.111	84.62
3.127	1598.06		3.127	877.24		3.127	82.42		3.127	107.26		3.127	2487.6		3.127	836.4		3.127	68.84		3.127	87.84
3.143	1557.06		3.143	861.34		3.143	83.04		3.143	116.42		3.143	2460.24		3.143	846.36		3.143	71.34		3.143	92.48
3.159	1613.24		3.159	889.42		3.159	84.72		3.159	118.1		3.159	2450.16		3.159	822.16		3.159	70.48		3.159	91.82
3.175	1643		3.175	885.68		3.175	85.66		3.175	112.96		3.175	2535.26		3.175	830.12		3.175	66.74		3.175	91.3
3.191	1688		3.191	881.72		3.191	93.9		3.191	105.64		3.191	2567.52		3.191	852.4		3.191	69.76		3.191	83.76
3.207	1659.78		3.207	909.26		3.207	91.54		3.207	97		3.207	2584.88		3.207	920.74		3.207	71.84		3.207	83.26
3.223	1658.92		3.223	910.9		3.223	90.38		3.223	95.04		3.223	2484.84		3.223	922.04		3.223	74.64		3.223	85.62
3.239	1643.54		3.239	922.78		3.239	78.54		3.239	104.06		3.239	2540.24		3.239	918.72		3.239	71.8		3.239	93.1
3.255	1657.22		3.255	947.96		3.255	73.02		3.255	111.78		3.255	2538.3		3.255	900.36		3.255	72.92		3.255	89.12
3.272	1645.66		3.272	965.52		3.272	67.6		3.272	102.1		3.272	2615.82		3.272	870.38		3.272	66.02		3.272	85.84
3.288	1667.74		3.288	939.14		3.288	68.16		3.288	96.5		3.288	2625.96		3.288	865.54		3.288	74.48		3.288	75.18
3.304	1642.34		3.304	891.84		3.304	72.12		3.304	100.62		3.304	2528.86		3.304	828.4		3.304	75.86		3.304	75.48
3.32	1581.92		3.32	909.14		3.32	80.04		3.32	98.98		3.32	2491.9		3.32	876.52		3.32	80.92		3.32	75.02
3.336	1516.12		3.336	938.34		3.336	86.14		3.336	92.48		3.336	2443.02		3.336	856.98		3.336	78.5		3.336	82.64
3.352	1563.68		3.352	991.12		3.352	95.74		3.352	90.2		3.352	2500.46		3.352	896.66		3.352	80.16		3.352	81.18
3.368	1682.68		3.368	986.02		3.368	102.14		3.368	107.46		3.368	2463.1		3.368	919.06		3.368	76.96		3.368	84.8
3.384	1696.42		3.384	986.88		3.384	100.58		3.384	113.3		3.384	2541.9		3.384	955.7		3.384	65.82		3.384	84.24
3.4	1621.22		3.4	936.38		3.4	87.54		3.4	110.72		3.4	2512.46		3.4	958.2		3.4	64.92		3.4	93.2
3.416	1539.02		3.416	930.64		3.416	78.58		3.416	95.8		3.416	2481.08		3.416	960.5		3.416	66.38		3.416	96.5
3.432	1551.84		3.432	909.78		3.432	75.84		3.432	96.58		3.432	2424.18		3.432	1007		3.432	73.36		3.432	96.96
3.448	1514.52		3.448	951.92		3.448	73.98		3.448	93.9		3.448	2417.12		3.448	1017.74		3.448	69.38		3.448	95.34
3.464	1519.68		3.464	998.42		3.464	69.06		3.464	103.9		3.464	2391.72		3.464	1028.08		3.464	71.08		3.464	86.3
3.481	1455.08		3.481	1081.86		3.481	69.7		3.481	106.12		3.481	2422.22		3.481	968.14		3.481	76.3		3.481	83.14
3.497	1521.06		3.497	1087.72		3.497	73.76		3.497	101.82		3.497	2406.26		3.497	936.88		3.497	78.34		3.497	75.54
3.513	1478.34		3.513	1058.72		3.513	79.1		3.513	102.78		3.513	2402.88		3.513	898.7		3.513	77.52		3.513	77.5
3.529	1462.08		3.529	984.8		3.529	81.46		3.529	98.92		3.529	2437.62		3.529	871.34		3.529	69.8		3.529	82.36
3.545	1384.6		3.545	987.88		3.545	73.5		3.545	110.7		3.545	2529.72		3.545	825.04		3.545	68.6		3.545	81.44
3.561	1387.18		3.561	947.7		3.561	72.74		3.561	99.38		3.561	2449.28		3.561	806.22		3.561	61.24		3.561	89.96
3.577	1412.56		3.577	943.9		3.577	75.78		3.577	95.16		3.577	2364.86		3.577	800.5		3.577	61.36		3.577	84.84
3.593	1436.82		3.593	880.96		3.593	82.04		3.593	87.5		3.593	2277.9		3.593	790.3		3.593	61.82		3.593	92.84
3.609	1444.76		3.609	874.2		3.609	78.88		3.609	92.16		3.609	2320.16		3.609	765.74		3.609	68.32		3.609	85.04
3.625	1487.22		3.625	820.56		3.625	70.96		3.625	93.64		3.625	2236		3.625	759.32		3.625	73.22		3.625	92.46
3.641	1518.58		3.641	827.06		3.641	63.98		3.641	93.34		3.641	2232.98		3.641	810.88		3.641	78.06		3.641	85.84
3.657	1501.6		3.657	805.88		3.657	65.42		3.657	88.22		3.657	2232.84		3.657	820.06		3.657	78.26		3.657	87.88
3.674	1441.18		3.674	798.1		3.674	69.24		3.674	88.6		3.674	2315		3.674	845.06		3.674	78.34		3.674	82.2
3.69	1413.76		3.69	827.12		3.69	79.18		3.69	87.1		3.69	2317.9		3.69	836.48		3.69	75.72		3.69	80.4
3.706	1443.4		3.706	870.24		3.706	72.92		3.706	97.7		3.706	2323.56		3.706	841.48		3.706	71.66		3.706	76.2
3.722	1464.14		3.722	882.24		3.722	72.96		3.722	98.96		3.722	2308.62		3.722	773.72		3.722	68.26		3.722	77.26
3.738	1440.54		3.738	816.16		3.738	67.84		3.738	94.5		3.738	2353.62		3.738	737.38		3.738	74.32		3.738	78.94
3.754	1473.7		3.754	781.58		3.754	73.46		3.754	90.5		3.754	2340.02		3.754	761.68		3.754	80.56		3.754	82.38
3.77	1526.08		3.77	825.26		3.77	75.92		3.77	93.66		3.77	2336.8		3.77	810.02		3.77	78.46		3.77	83.24
3.786	1548.48		3.786	900.44		3.786	83.24		3.786	92.64		3.786	2484.7		3.786	793.24		3.786	77.1		3.786	86.46
3.802	1547.86		3.802	967.14		3.802	78.5		3.802	85.12		3.802	2782.04		3.802	786.48		3.802	72.34		3.802	89.8
3.818	1771.64		3.818	1000.86		3.818	78.42		3.818	83.26		3.818	3519.64		3.818	803.7		3.818	67.1		3.818	92.66
3.834	2539.22		3.834	998.24		3.834	71.3		3.834	82.44		3.834	5320.18		3.834	839.94		3.834	62.52		3.834	86.38
3.85	4775.36		3.85	1012.3		3.85	69.66		3.85	82.38		3.85	11547.2		3.85	927.74		3.85	63.14		3.85	80.2
3.866	11873.4		3.866	1103.6		3.866	65.6		3.866	82.86		3.866	29453.2		3.866	1070.9		3.866	63.82		3.866	79.16
3.883	33240.7		3.883	1365.68		3.883	67.38		3.883	89.36		3.883	82690.3		3.883	1475.88		3.883	64.1		3.883	86.98
3.899	88389.1		3.899	2042.04		3.899	76.8		3.899	97.1		3.899	194994		3.899	2189.52		3.899	73.92		3.899	85.34
3.915	243393		3.915	3417.38		3.915	78.14		3.915	93.88		3.915	472030		3.915	3927.84		3.915	80.68		3.915	95.34
3.931	552088		3.931	6308.14		3.931	83.5		3.931	94.5		3.931	931948		3.931	6762.72		3.931	80.28		3.931	94.22
3.947	1185282		3.947	10779.3		3.947	104.24		3.947	106.3		3.947	1597475		3.947	10815.8		3.947	96.06		3.947	111.06
3.963	1887151		3.963	16854.1		3.963	153.28		3.963	135.02		3.963	2287875		3.963	14950.3		3.963	120.12		3.963	121.7
3.979	2408954		3.979	21199.1		3.979	209.08		3.979	160.76		3.979	3057322		3.979	17313.5		3.979	190.58		3.979	139.96
3.995	2723872		3.995	23698.3		3.995	270.48		3.995	178.8		3.995	3499294		3.995	18075.8		3.995	261.36		3.995	156.48
4.011	2834140		4.011	23663.7		4.011	290.9		4.011	187.28		4.011	3464955		4.011	19911.4		4.011	337.82		4.011	179.86
4.027	2646302		4.027	23367.4		4.027	299.32		4.027	182.98		4.027	3031940		4.027	20154.7		4.027	378.56		4.027	200.5
4.043	2127128		4.043	20741.8		4.043	305.38		4.043	178.78		4.043	2373224		4.043	17570		4.043	350.48		4.043	187.84
4.059	1581955		4.059	17288.7		4.059	301.94		4.059	181.9		4.059	1827582		4.059	12509.3		4.059	302.88		4.059	175.26
4.075	1135543		4.075	13159.2		4.075	274.62		4.075	179.2		4.075	1315708		4.075	9847.06		4.075	251.32		4.075	172.62
4.092	770779		4.092	10291.5		4.092	222.5		4.092	170.52		4.092	1005230		4.092	8266.52		4.092	228.52		4.092	168.9
4.108	510052		4.108	8477.76		4.108	177.74		4.108	143.42		4.108	701920		4.108	6580.22		4.108	194.54		4.108	151.74
4.124	377894		4.124	7251.5		4.124	154.18		4.124	124.54		4.124	468064		4.124	4971.5		4.124	164.4		4.124	138.56
4.14	270260		4.14	6137		4.14	123		4.14	131.5		4.14	328173		4.14	4145.72		4.14	158.24		4.14	137.12
4.156	196349		4.156	4973.54		4.156	112.46		4.156	146.44		4.156	241154		4.156	3474.18		4.156	145.74		4.156	145
4.172	143046		4.172	4259.28		4.172	91.16		4.172	150.86		4.172	181717		4.172	2974.98		4.172	132.84		4.172	135.18
4.188	123686		4.188	3823.4		4.188	116.06		4.188	152.94		4.188	156572		4.188	2639.58		4.188	126.22		4.188	136.24
4.204	103672		4.204	3300.86		4.204	126.16		4.204	153.1		4.204	135489		4.204	2453.56		4.204	127.46		4.204	127.46
4.22	89135.6		4.22	3039.88		4.22	130.84		4.22	145.86		4.22	117049		4.22	2094.98		4.22	111.08		4.22	128.88
4.236	73566.9		4.236	2691.3		4.236	100.18		4.236	126.56		4.236	103013		4.236	1849.92		4.236	93.38		4.236	117.06
4.252	70258.4		4.252	2557.44		4.252	84.92		4.252	126.88		4.252	95285.5		4.252	1703.58		4.252	81.32		4.252	109.48
4.268	70299.4		4.268	2512.04		4.268	67.38		4.268	130.6		4.268	89023.7		4.268	1679.86		4.268	85.84		4.268	118
4.284	68257.1		4.284	2490.24		4.284	73.88		4.284	133.04		4.284	82821		4.284	1597.04		4.284	82.16		4.284	123.74
4.301	62184.4		4.301	2258.1		4.301	78.52		4.301	126.7		4.301	75924.4		4.301	1546.8		4.301	80.28		4.301	119.76
4.317	59881.5		4.317	2073.56		4.317	85.36		4.317	136.74		4.317	73367.4		4.317	1482.82		4.317	80.82		4.317	101.98
4.333	58615.7		4.333	1895.94		4.333	91.3		4.333	130.1		4.333	72957.6		4.333	1465.44		4.333	81.62		4.333	96.06
4.349	53250.6		4.349	1878.42		4.349	96.98		4.349	142.04		4.349	70902.1		4.349	1473.3		4.349	76.18		4.349	99.12
4.365	48229.5		4.365	1816.08		4.365	91.7		4.365	124.74		4.365	67112		4.365	1467.54		4.365	76.86		4.365	103.12
4.381	45433.2		4.381	1849.3		4.381	85.02		4.381	118.22		4.381	58824.3		4.381	1397.34		4.381	82.9		4.381	96.64
4.397	46167.1		4.397	1771.38		4.397	77.3		4.397	109.28		4.397	55182.4		4.397	1351.16		4.397	91.08		4.397	92.46
4.413	43248.4		4.413	1675.32		4.413	71.46		4.413	119.54		4.413	51603.7		4.413	1288.82		4.413	82.26		4.413	94.74
4.429	41948.4		4.429	1612.96		4.429	73.36		4.429	127.52		4.429	52180		4.429	1257.38		4.429	79.32		4.429	110.5
4.445	37485.8		4.445	1671.1		4.445	82.62		4.445	122.04		4.445	50691.7		4.445	1211.92		4.445	72.2		4.445	113.92
4.461	35934.6		4.461	1682.5		4.461	91.88		4.461	118.64		4.461	49015.7		4.461	1252.6		4.461	77.38		4.461	110.54
4.477	35765.7		4.477	1707.26		4.477	87.2		4.477	115.5		4.477	45861.8		4.477	1261.54		4.477	82.18		4.477	107.34
4.494	35173.6		4.494	1625.32		4.494	86.4		4.494	117.1		4.494	43141.6		4.494	1275.16		4.494	82.44		4.494	105.76
4.51	32859.4		4.51	1629.26		4.51	88.24		4.51	113.86		4.51	41211.1		4.51	1225.34		4.51	76.88		4.51	111.64
4.526	30619		4.526	1595.38		4.526	85.42		4.526	113.62		4.526	41218.8		4.526	1224.98		4.526	71.8		4.526	111.12
4.542	30410.2		4.542	1577.52		4.542	83.42		4.542	114.56		4.542	41477		4.542	1222.98		4.542	78.58		4.542	114.52
4.558	30795.5		4.558	1581.54		4.558	72.38		4.558	111.46		4.558	41134.6		4.558	1229.78		4.558	83.02		4.558	107.46
4.574	30242		4.574	1638.48		4.574	69.16		4.574	102.82		4.574	38512		4.574	1197.12		4.574	85.64		4.574	107.14
4.59	29907.9		4.59	1709.72		4.59	65.76		4.59	108.06		4.59	37295.2		4.59	1235.22		4.59	81.4		4.59	105.8
4.606	29100.8		4.606	1727.94		4.606	73		4.606	110.26		4.606	36157.4		4.606	1290.84		4.606	78.36		4.606	106.72
4.622	28503.5		4.622	1609.62		4.622	80.74		4.622	125.5		4.622	36218.4		4.622	1268.84		4.622	72.08		4.622	96.54
4.638	26668.1		4.638	1488.1		4.638	87.22		4.638	124.44		4.638	34280.7		4.638	1202.28		4.638	70.14		4.638	103.44
4.654	24777.4		4.654	1426.72		4.654	90.2		4.654	128.02		4.654	33547.7		4.654	1099.38		4.654	72.42		4.654	99.82
4.67	24287.8		4.67	1542.22		4.67	83.2		4.67	110.48		4.67	33831.6		4.67	1147.66		4.67	71.94		4.67	97.48
4.686	24113.8		4.686	1642.64		4.686	76.44		4.686	108.4		4.686	35111.7		4.686	1170.38		4.686	70.54		4.686	91.5
4.703	24479.3		4.703	1698.22		4.703	76.2		4.703	111.82		4.703	34160.3		4.703	1204.8		4.703	71.52		4.703	94.82
4.719	24670.7		4.719	1603.86		4.719	89.44		4.719	130.2		4.719	31772.1		4.719	1152.02		4.719	76.16		4.719	98.1
4.735	24082.3		4.735	1537.88		4.735	89.82		4.735	131.5		4.735	30476.5		4.735	1110.62		4.735	78.1		4.735	92.76
4.751	22549.5		4.751	1499.06		4.751	88.42		4.751	142.72		4.751	30327.5		4.751	1081.74		4.751	73.38		4.751	98.62
4.767	21487.4		4.767	1525.64		4.767	79.6		4.767	139		4.767	30200.7		4.767	1053.64		4.767	71.3		4.767	102.44
4.783	22451.7		4.783	1502.04		4.783	82.46		4.783	153.4		4.783	29253.3		4.783	1093.96		4.783	70.88		4.783	105.58
4.799	23057.2		4.799	1496.96		4.799	79.28		4.799	139.16		4.799	28877.2		4.799	1075.62		4.799	75.06		4.799	101.54
4.815	22089.4		4.815	1359.84		4.815	89.86		4.815	118.36		4.815	27641.7		4.815	1016.66		4.815	80.08		4.815	94.82
4.831	21342.8		4.831	1259		4.831	86.02		4.831	99.76		4.831	26855.1		4.831	946.48		4.831	83.3		4.831	86
4.847	20532		4.847	1169.5		4.847	83.82		4.847	103.88		4.847	26884.9		4.847	974.58		4.847	76		4.847	80.24
4.863	19887		4.863	1210.2		4.863	70.74		4.863	109.14		4.863	27252.9		4.863	1011.7		4.863	71.08		4.863	90.2
4.879	20014		4.879	1255.56		4.879	89.18		4.879	105.52		4.879	27402.8		4.879	1008.7		4.879	71.56		4.879	101.22
4.895	19535.5		4.895	1210.64		4.895	99.74		4.895	94.72		4.895	26922.8		4.895	1002.34		4.895	73.16		4.895	98.3
4.912	19674		4.912	1171.52		4.912	102.66		4.912	94.72		4.912	26292.4		4.912	990.12		4.912	69.98		4.912	100.48
4.928	18513.6		4.928	1117.04		4.928	85.12		4.928	87.98		4.928	25292.6		4.928	970.94		4.928	64.62		4.928	98.4
4.944	17674.4		4.944	1114.32		4.944	80.04		4.944	88.86		4.944	25044.8		4.944	953.56		4.944	64.78		4.944	106.96
4.96	16922		4.96	1099.12		4.96	80.32		4.96	97.06		4.96	24635.1		4.96	944.48		4.96	72.08		4.96	97.94
4.976	16076.3		4.976	1119.5		4.976	82.48		4.976	109		4.976	24114.5		4.976	955.64		4.976	70.52		4.976	99.8
4.992	16607.9		4.992	1174.2		4.992	76.76		4.992	113		4.992	24856.7		4.992	982.34		4.992	69.88		4.992	90.22
5.008	17355.8		5.008	1208.76		5.008	67.72		5.008	110.52		5.008	24723.4		5.008	1043.98		5.008	66.14		5.008	89.64
5.024	17588.7		5.024	1186.34		5.024	62.3		5.024	111.76		5.024	24769.3		5.024	1096.32		5.024	67.82		5.024	87.26
5.04	17163.9		5.04	1158.44		5.04	64.76		5.04	116.68		5.04	23415.6		5.04	1080.54		5.04	74.72		5.04	93.18
5.056	16674.5		5.056	1147.18		5.056	68.3		5.056	108.12		5.056	22733.5		5.056	1023.94		5.056	78.44		5.056	90.7
5.072	17034.1		5.072	1153.36		5.072	69.14		5.072	113.26		5.072	21303		5.072	993.32		5.072	82.68		5.072	82.52
5.088	16917.7		5.088	1161.18		5.088	76.44		5.088	118.32		5.088	20613.1		5.088	940.72		5.088	80.98		5.088	79.44
5.104	15828.9		5.104	1133.44		5.104	82		5.104	118.9		5.104	20872.7		5.104	915.5		5.104	86.16		5.104	80.86
5.121	15301.8		5.121	1115.52		5.121	80.54		5.121	105.16		5.121	21305.8		5.121	940.28		5.121	81.44		5.121	93.18
5.137	14968.2		5.137	1097.64		5.137	74.44		5.137	99.76		5.137	21251.8		5.137	1029.26		5.137	79.36		5.137	96.62
5.153	14983.5		5.153	1112		5.153	76.9		5.153	96.2		5.153	21130.9		5.153	1084.58		5.153	81.9		5.153	100.3
5.169	14938.7		5.169	1099.44		5.169	79.06		5.169	97.12		5.169	20499.1		5.169	1179.1		5.169	91.14		5.169	96.14
5.185	14551.9		5.185	1070.68		5.185	72.58		5.185	96.88		5.185	21225.6		5.185	1308.48		5.185	87.38		5.185	91.24
5.201	14566		5.201	1068.98		5.201	67.4		5.201	98.88		5.201	21545.7		5.201	1476.6		5.201	77.92		5.201	83.8
5.217	14483.8		5.217	1091.12		5.217	62.88		5.217	106.6		5.217	22779.5		5.217	1731.64		5.217	75.78		5.217	85.94
5.233	14884.8		5.233	1085.4		5.233	61.68		5.233	112.88		5.233	23867.2		5.233	2348.26		5.233	73.04		5.233	87.74
5.249	14890		5.249	1076.68		5.249	59.76		5.249	117.14		5.249	24898		5.249	3548.86		5.249	72.88		5.249	87.86
5.265	14827.8		5.265	1089.92		5.265	61.16		5.265	111.34		5.265	29480.5		5.265	6699.56		5.265	70.8		5.265	81.56
5.281	14152.5		5.281	1130.9		5.281	64.98		5.281	111.46		5.281	37032.8		5.281	11558.5		5.281	71.76		5.281	80.16
5.297	14169		5.297	1158.72		5.297	68.74		5.297	108.64		5.297	49948.1		5.297	19065.8		5.297	78.76		5.297	79.54
5.314	13457.9		5.314	1159.68		5.314	72.88		5.314	116.7		5.314	65019.7		5.314	29166.4		5.314	72.8		5.314	83.8
5.33	13742.5		5.33	1182.44		5.33	71.06		5.33	115.3		5.33	86035.4		5.33	44826.7		5.33	75.9		5.33	88.94
5.346	12996.5		5.346	1146.34		5.346	75.56		5.346	120.46		5.346	107123		5.346	58044.6		5.346	76.92		5.346	95.46
5.362	13107.6		5.362	1148.14		5.362	74.94		5.362	125.38		5.362	127098		5.362	69773.1		5.362	89.96		5.362	94.16
5.378	12416.2		5.378	1140.28		5.378	78.46		5.378	126.28		5.378	135245		5.378	74004.7		5.378	89.94		5.378	107.44
5.394	12795.3		5.394	1204.88		5.394	74.64		5.394	116.56		5.394	131642		5.394	75183.6		5.394	90.84		5.394	111.78
5.41	12609.5		5.41	1218.84		5.41	74.76		5.41	100.46		5.41	117583		5.41	66392.1		5.41	94.56		5.41	123.34
5.426	12298.7		5.426	1161.4		5.426	69.5		5.426	102.02		5.426	100635		5.426	56328.9		5.426	92.84		5.426	115.38
5.442	11668.2		5.442	1089.24		5.442	67.88		5.442	95.46		5.442	84281.1		5.442	44204		5.442	83.72		5.442	103.9
5.458	11544.4		5.458	1044.84		5.458	70.98		5.458	92.38		5.458	67263		5.458	34276.1		5.458	73.3		5.458	98.1
5.474	12002.1		5.474	1065.28		5.474	80.32		5.474	140.56		5.474	56718.4		5.474	24471.9		5.474	68.42		5.474	98.38
5.49	11799.1		5.49	1111.8		5.49	85.54		5.49	175.72		5.49	45641.5		5.49	17339.5		5.49	69.04		5.49	105.3
5.506	11915.8		5.506	1162.36		5.506	85.72		5.506	177.44		5.506	37404.7		5.506	12487.1		5.506	68		5.506	97.08
5.523	11936.1		5.523	1162.9		5.523	87		5.523	121.08		5.523	29766		5.523	9062.06		5.523	66.24		5.523	91.08
5.539	11813.5		5.539	1112.08		5.539	82.48		5.539	101.64		5.539	27670.9		5.539	7399.48		5.539	64.6		5.539	97.24
5.555	11834.4		5.555	1072.6		5.555	81.58		5.555	98.76		5.555	25704.6		5.555	6206.54		5.555	62.82		5.555	92.48
5.571	11548.1		5.571	1075.64		5.571	72.64		5.571	107.56		5.571	24266.6		5.571	5229.2		5.571	62.64		5.571	98.14
5.587	11753.8		5.587	1083.62		5.587	70.76		5.587	104.72		5.587	22639.8		5.587	4767.46		5.587	61.48		5.587	89.04
5.603	11466		5.603	1131.98		5.603	70.32		5.603	106.74		5.603	22614.8		5.603	4370.98		5.603	63.86		5.603	91.52
5.619	11293.8		5.619	1077.98		5.619	67.02		5.619	102.2		5.619	21299.1		5.619	4146.82		5.619	66.24		5.619	83.74
5.635	11463.3		5.635	1048.34		5.635	65.64		5.635	94.42		5.635	21239.1		5.635	3812.7		5.635	63.56		5.635	79.34
5.651	11157.3		5.651	968.7		5.651	69.84		5.651	84.96		5.651	20014.7		5.651	3588.88		5.651	64.6		5.651	87.18
5.667	11246.5		5.667	1014.32		5.667	82.78		5.667	80.54		5.667	20211.2		5.667	3520.74		5.667	61.56		5.667	83.54
5.683	11121		5.683	994.56		5.683	90.1		5.683	87.92		5.683	19829.8		5.683	3492.1		5.683	66.66		5.683	89.24
5.699	11139		5.699	1000.7		5.699	82.82		5.699	86.3		5.699	20393.8		5.699	3576.14		5.699	74.38		5.699	120.1
5.715	11187.7		5.715	1038.2		5.715	68.4		5.715	88.74		5.715	20903.3		5.715	3464.9		5.715	76.98		5.715	136.42
5.732	10818.8		5.732	1134.98		5.732	58.22		5.732	86.8		5.732	22256.8		5.732	3396.04		5.732	78.66		5.732	124.9
5.748	11174.3		5.748	1178.42		5.748	61.52		5.748	90		5.748	22040		5.748	3256.78		5.748	67.76		5.748	87.02
5.764	10904.2		5.764	1181.42		5.764	68.5		5.764	89.08		5.764	20640.2		5.764	3165.56		5.764	68.88		5.764	85.36
5.78	10968.4		5.78	1231.2		5.78	72.12		5.78	92.48		5.78	18926.1		5.78	2967.8		5.78	63.24		5.78	89.1
5.796	10361.8		5.796	1294.36		5.796	72.16		5.796	89.28		5.796	19048		5.796	2825.34		5.796	71.74		5.796	82.68
5.812	10597.7		5.812	1333.66		5.812	69.86		5.812	90.92		5.812	19535.3		5.812	2701		5.812	74.12		5.812	78.42
5.828	10769.2		5.828	1349.7		5.828	67.52		5.828	87.74		5.828	19594.5		5.828	2629.08		5.828	77.32		5.828	77.78
5.844	10963.1		5.844	1383.56		5.844	66.32		5.844	95.42		5.844	18139		5.844	2450.24		5.844	71.18		5.844	82.36
5.86	11004.3		5.86	1454.5		5.86	76.6		5.86	95.2		5.86	17570.9		5.86	2297.08		5.86	66		5.86	79.02
5.876	10804		5.876	1508.74		5.876	75.58		5.876	96.46		5.876	17649.5		5.876	2237.76		5.876	62.3		5.876	90.38
5.892	11078.9		5.892	1600.9		5.892	80.36		5.892	94.1		5.892	17888.1		5.892	2146.74		5.892	62.12		5.892	95.18
5.908	10783.8		5.908	1576.38		5.908	68		5.908	95.94		5.908	16752.4		5.908	2042.14		5.908	61.66		5.908	101.94
5.924	11372.9		5.924	1559.52		5.924	68.22		5.924	97.92		5.924	16833.2		5.924	1987.36		5.924	65.2		5.924	102.7
5.941	11508		5.941	1500.86		5.941	61.3		5.941	94.36		5.941	17399.5		5.941	1956.84		5.941	66.96		5.941	96.34
5.957	11423		5.957	1430.38		5.957	65.34		5.957	100.08		5.957	17966.3		5.957	1905.5		5.957	70.2		5.957	83.28
5.973	10579		5.973	1340.12		5.973	67.18		5.973	115.06		5.973	18008.4		5.973	1865.04		5.973	71.96		5.973	76.46
5.989	10196		5.989	1255.32		5.989	69.14		5.989	117.02		5.989	17551.3		5.989	1855.46		5.989	80.56		5.989	83.12
6.005	9984.94		6.005	1203.66		6.005	75.84		6.005	102.84		6.005	17044.6		6.005	1823.52		6.005	79.38		6.005	97.34
6.021	9416.02		6.021	1142.06		6.021	78.12		6.021	99		6.021	15952.8		6.021	1681.14		6.021	77.34		6.021	90.78
6.037	9500.12		6.037	1114.48		6.037	77.48		6.037	108.36		6.037	15525.8		6.037	1614.36		6.037	74.56		6.037	88.44
6.053	9507.4		6.053	1066.4		6.053	70.54		6.053	97.08		6.053	15031.7		6.053	1594.64		6.053	80.26		6.053	85
6.069	9481.42		6.069	1059.14		6.069	70.34		6.069	80.22		6.069	14302.1		6.069	1565.44		6.069	78.1		6.069	87.14
6.085	8868.16		6.085	1007.88		6.085	71.24		6.085	77.08		6.085	14474.4		6.085	1546.28		6.085	79.98		6.085	85.82
6.101	9238.54		6.101	1020.34		6.101	69.78		6.101	88.22		6.101	14834		6.101	1617.82		6.101	68.72		6.101	76.74
6.117	9510.16		6.117	969.9		6.117	72.5		6.117	92.4		6.117	15337.9		6.117	1673.06		6.117	66.08		6.117	87.76
6.134	9499.8		6.134	991.42		6.134	75.3		6.134	98.26		6.134	15416		6.134	1681.04		6.134	61.3		6.134	93.12
6.15	9364.18		6.15	972.08		6.15	79.48		6.15	109.54		6.15	15561.5		6.15	1620.1		6.15	71.84		6.15	107.02
6.166	9177.74		6.166	976.4		6.166	69.92		6.166	122.78		6.166	15700.2		6.166	1638.34		6.166	79.78		6.166	100.78
6.182	9165.6		6.182	998.3		6.182	65.12		6.182	124.12		6.182	15233.4		6.182	1619.12		6.182	85.02		6.182	109.64
6.198	8911.3		6.198	988.84		6.198	62.56		6.198	123.2		6.198	14615.3		6.198	1543.04		6.198	84.32		6.198	98.96
6.214	8980.24		6.214	981.56		6.214	63.76		6.214	112.06		6.214	14224.9		6.214	1483.62		6.214	71.36		6.214	86.74
6.23	9129.34		6.23	948.28		6.23	67.22		6.23	103		6.23	14540.8		6.23	1472.72		6.23	63.62		6.23	76.82
6.246	8929.82		6.246	989.7		6.246	68.28		6.246	98.74		6.246	14659.5		6.246	1450.96		6.246	59.34		6.246	82.9
6.262	8977.64		6.262	973.36		6.262	71.34		6.262	104.32		6.262	14282.2		6.262	1425.52		6.262	63.22		6.262	100.14
6.278	8530.82		6.278	951.98		6.278	71.14		6.278	115.38		6.278	13555.7		6.278	1419.74		6.278	63.76		6.278	95.36
6.294	8739.24		6.294	949.08		6.294	68.24		6.294	111.46		6.294	13131.9		6.294	1444.44		6.294	66.9		6.294	96.32
6.31	8879.92		6.31	949.06		6.31	74.12		6.31	107.9		6.31	13362.4		6.31	1412.5		6.31	63.1		6.31	92.38
6.326	9068.88		6.326	963.22		6.326	75		6.326	103.44		6.326	14145.7		6.326	1460.4		6.326	70.12		6.326	100.04
6.343	8963.82		6.343	926.62		6.343	77.52		6.343	112.06		6.343	14211		6.343	1490.46		6.343	76.64		6.343	98.3
6.359	8561.3		6.359	937.9		6.359	71.86		6.359	107.52		6.359	14092.7		6.359	1522.68		6.359	81.94		6.359	88.02
6.375	8297.42		6.375	857.2		6.375	71.42		6.375	98.98		6.375	13439		6.375	1457.74		6.375	73.98		6.375	85.28
6.391	8303.28		6.391	857.96		6.391	75.92		6.391	83.36		6.391	13499.7		6.391	1479.82		6.391	65.88		6.391	87.48
6.407	8147.92		6.407	848.2		6.407	74.78		6.407	87.84		6.407	13315.3		6.407	1410.14		6.407	67.86		6.407	100.84
6.423	8143.04		6.423	928.18		6.423	69.66		6.423	94.7		6.423	13448.1		6.423	1362.04		6.423	73.32		6.423	100.76
6.439	7825.72		6.439	932.4		6.439	68.6		6.439	100.44		6.439	13190.5		6.439	1368.8		6.439	74.96		6.439	96.32
6.455	8096.7		6.455	913.76		6.455	66.06		6.455	99.14		6.455	13194.6		6.455	1436.42		6.455	67.3		6.455	87.34
6.471	8079.58		6.471	865		6.471	70.74		6.471	93.34		6.471	13396		6.471	1384.4		6.471	64.36		6.471	78.68
6.487	8365.22		6.487	933.62		6.487	66.7		6.487	94.8		6.487	13482.1		6.487	1299.94		6.487	66.62		6.487	82.08
6.503	8423.02		6.503	965.86		6.503	75.28		6.503	93.94		6.503	14539.1		6.503	1258.06		6.503	69.6		6.503	82.98
6.519	8547.44		6.519	984.82		6.519	75.58		6.519	103.34		6.519	14749.9		6.519	1330.52		6.519	72.34		6.519	88.34
6.535	8495.48		6.535	924.8		6.535	72.3		6.535	102.56		6.535	14567.2		6.535	1318.76		6.535	72.22		6.535	75.14
6.552	8080.06		6.552	907.88		6.552	65.56		6.552	109.58		6.552	13515		6.552	1301.24		6.552	70.44		6.552	80.8
6.568	7913.5		6.568	882.2		6.568	64.38		6.568	105.42		6.568	13709.1		6.568	1275.98		6.568	66.9		6.568	83.46
6.584	7721.94		6.584	837.22		6.584	62.86		6.584	95.84		6.584	13806.9		6.584	1251.76		6.584	69.82		6.584	95.82
6.6	7851.7		6.6	842.5		6.6	63.06		6.6	77.56		6.6	13601.8		6.6	1227.12		6.6	69.62		6.6	90.7
6.616	7730.12		6.616	839.2		6.616	65.84		6.616	81.38		6.616	12610		6.616	1193.42		6.616	69.96		6.616	87
6.632	7487.26		6.632	885.46		6.632	70.66		6.632	94.38		6.632	12512.8		6.632	1264.06		6.632	69.36		6.632	79.66
6.648	7342.4		6.648	888.14		6.648	70.8		6.648	115.94		6.648	12470.8		6.648	1272.74		6.648	73.06		6.648	78.72
6.664	7314.3		6.664	947.1		6.664	68.08		6.664	117.88		6.664	12719.5		6.664	1259.3		6.664	67.48		6.664	77.78
6.68	7407.32		6.68	946.96		6.68	67.44		6.68	125.08		6.68	12046.2		6.68	1198.38		6.68	66.48		6.68	84.88
6.696	7380.22		6.696	926.08		6.696	70.38		6.696	117.7		6.696	11533.8		6.696	1193.16		6.696	65.46		6.696	80.6
6.712	7376.16		6.712	874.94		6.712	72.8		6.712	120.16		6.712	11358.6		6.712	1215.06		6.712	67.68		6.712	87.44
6.728	7187.8		6.728	838.8		6.728	73.3		6.728	116.74		6.728	11398.7		6.728	1253.24		6.728	69.48		6.728	79.62
6.744	7152.92		6.744	863.6		6.744	71.92		6.744	115.68		6.744	11279.7		6.744	1244.34		6.744	71.06		6.744	82.18
6.761	7032.94		6.761	844.58		6.761	74.78		6.761	106.16		6.761	11927.7		6.761	1251.36		6.761	69.62		6.761	75.78
6.777	7053.5		6.777	921.9		6.777	75.26		6.777	106.72		6.777	12028.3		6.777	1234.82		6.777	65.28		6.777	76.38
6.793	7025.68		6.793	921.88		6.793	78.52		6.793	107.84		6.793	12058.6		6.793	1259.34		6.793	65.38		6.793	78.34
6.809	7070.54		6.809	927.78		6.809	78.14		6.809	110.4		6.809	11679.9		6.809	1248.3		6.809	64.74		6.809	82.36
6.825	7096.16		6.825	864.38		6.825	76.82		6.825	106.1		6.825	11790.4		6.825	1246.96		6.825	63.5		6.825	86.52
6.841	7434.02		6.841	878.68		6.841	74.64		6.841	96.34		6.841	12032.4		6.841	1257.28		6.841	59.12		6.841	85.48
6.857	7476.1		6.857	919.3		6.857	75.38		6.857	85.4		6.857	11600.4		6.857	1225.7		6.857	59.86		6.857	80.98
6.873	7390.36		6.873	958.44		6.873	90.96		6.873	128.1		6.873	12013.7		6.873	1222.48		6.873	67.66		6.873	77.06
6.889	6971.8		6.889	964.54		6.889	89.04		6.889	149.32		6.889	12034.6		6.889	1211.64		6.889	68.42		6.889	78.34
6.905	6957.14		6.905	906.6		6.905	81.68		6.905	145.5		6.905	12244.6		6.905	1259.06		6.905	71.04		6.905	79.28
6.921	7164.94		6.921	903.68		6.921	59.52		6.921	95.94		6.921	11987.3		6.921	1254		6.921	65.42		6.921	84.72
6.937	7204.12		6.937	900.56		6.937	58.58		6.937	93.02		6.937	11836.1		6.937	1218.36		6.937	67.02		6.937	85.66
6.954	7197.62		6.954	946.72		6.954	61.6		6.954	87.6		6.954	11740.1		6.954	1169.84		6.954	61.52		6.954	82.72
6.97	7270.68		6.97	977.56		6.97	63		6.97	82.38		6.97	11609.6		6.97	1119.56		6.97	61.24		6.97	81.18
6.986	7301.34		6.986	1010.54		6.986	61.66		6.986	80.82		6.986	12179.5		6.986	1102.8		6.986	62.92		6.986	75.14
7.002	7178.48		7.002	1014.96		7.002	65.34		7.002	96.1		7.002	13499.1		7.002	1087.9		7.002	68.18		7.002	81.12
7.018	6634.1		7.018	1010.44		7.018	68.72		7.018	101.4		7.018	13162.1		7.018	1109		7.018	68.52		7.018	77.9
7.034	6726.64		7.034	1043.86		7.034	69.1		7.034	101.38		7.034	12136.8		7.034	1086.8		7.034	70.66		7.034	85.86
7.05	6810.78		7.05	1067.18		7.05	65.3		7.05	97.38		7.05	11795.2		7.05	1090.48		7.05	75.4		7.05	87.78
7.066	7117.22		7.066	1035.26		7.066	65.5		7.066	97.6		7.066	12129		7.066	1049.26		7.066	75.26		7.066	87.22
7.082	6861.14		7.082	1042.66		7.082	69.3		7.082	91.06		7.082	12247.9		7.082	1051.86		7.082	75.16		7.082	83.32
7.098	6621.16		7.098	1022.64		7.098	76.86		7.098	87.04		7.098	11254.5		7.098	1023.14		7.098	74.32		7.098	80.3
7.114	6546.32		7.114	1039.86		7.114	75.62		7.114	81.54		7.114	11121.8		7.114	1082		7.114	71.78		7.114	88.4
7.13	6665.32		7.13	1008.16		7.13	66.98		7.13	87.72		7.13	10656		7.13	1092.84		7.13	63.8		7.13	85.28
7.146	6759.28		7.146	980.26		7.146	56.28		7.146	93.74		7.146	10496		7.146	1084.52		7.146	57.1		7.146	83.34
7.163	6580.7		7.163	919.44		7.163	64.84		7.163	101.26		7.163	10480.1		7.163	1065		7.163	62.24		7.163	77.74
7.179	6460.98		7.179	886.38		7.179	72.24		7.179	105.52		7.179	10617.1		7.179	1049.42		7.179	64.7		7.179	82.9
7.195	7121.08		7.195	969.3		7.195	73.38		7.195	107.06		7.195	10721.5		7.195	1071.42		7.195	63.9		7.195	81.92
7.211	7258.88		7.211	1015.1		7.211	65.36		7.211	99.14		7.211	10677.9		7.211	1076.22		7.211	56.72		7.211	81.62
7.227	7300.88		7.227	1058.06		7.227	64.88		7.227	95.98		7.227	11275.1		7.227	1093.86		7.227	55.9		7.227	73.54
7.243	6598.36		7.243	988.68		7.243	70.82		7.243	87.94		7.243	11385.7		7.243	1053.52		7.243	56.28		7.243	71.6
7.259	6559.28		7.259	950.8		7.259	75.54		7.259	91.34		7.259	11592.6		7.259	1037.76		7.259	65.06		7.259	70
7.275	6486		7.275	915.04		7.275	74.46		7.275	91.54		7.275	11346.3		7.275	1068.44		7.275	65.8		7.275	74.22
7.291	6637.94		7.291	954.68		7.291	74.32		7.291	105.04		7.291	11226.7		7.291	1083.58		7.291	72.76		7.291	80.24
7.307	6664.94		7.307	948.8		7.307	69.08		7.307	105.96		7.307	10940.8		7.307	1017.58		7.307	67.76		7.307	82.48
7.323	6690.8		7.323	943.06		7.323	62.92		7.323	105.78		7.323	10399.4		7.323	964.08		7.323	69.64		7.323	90.94
7.339	6536.98		7.339	891.34		7.339	64.02		7.339	105.82		7.339	10465.2		7.339	937.42		7.339	67.7		7.339	87.22
7.355	6416.96		7.355	860.74		7.355	70.42		7.355	105.16		7.355	10721.5		7.355	995.72		7.355	72.32		7.355	84.48
7.372	6309.72		7.372	823.78		7.372	73.64		7.372	112.82		7.372	10860.9		7.372	1033.44		7.372	71.02		7.372	72.12
7.388	6353.16		7.388	822.68		7.388	69.1		7.388	112.04		7.388	10813		7.388	1076.84		7.388	70.18		7.388	72.54
7.404	6435.52		7.404	852.14		7.404	70.54		7.404	113.62		7.404	10618.1		7.404	1004.16		7.404	66.7		7.404	70.56
7.42	6191.88		7.42	867.9		7.42	75.58		7.42	102.78		7.42	10913.6		7.42	987.22		7.42	63.46		7.42	73.6
7.436	6143.54		7.436	894.54		7.436	75.98		7.436	105.68		7.436	10924		7.436	990.72		7.436	64.7		7.436	71.36
7.452	6136.2		7.452	850.2		7.452	76		7.452	97.98		7.452	10797.6		7.452	1031.7		7.452	63.32		7.452	79.04
7.468	6336.88		7.468	828.7		7.468	75.5		7.468	92.42		7.468	10292.1		7.468	1007.84		7.468	66.46		7.468	81.24
7.484	6288.84		7.484	803.46		7.484	74.8		7.484	78.84		7.484	10183.5		7.484	990.38		7.484	60.66		7.484	85.14
7.5	6246.5		7.5	860.46		7.5	66.62		7.5	78.1		7.5	10209		7.5	995.62		7.5	62.38		7.5	84.7
7.516	6115.72		7.516	884.6		7.516	65.68		7.516	79.52		7.516	10420.9		7.516	989.02		7.516	56.66		7.516	85.06
7.532	5998.68		7.532	889.86		7.532	68.7		7.532	94.1		7.532	10160.8		7.532	995.94		7.532	55.92		7.532	82.56
7.548	6038.9		7.548	843.18		7.548	70.06		7.548	101.46		7.548	10101.9		7.548	1045.72		7.548	61.16		7.548	79.02
7.564	5995.5		7.564	849.26		7.564	69.22		7.564	98.9		7.564	10048.4		7.564	1107.4		7.564	64.84		7.564	79.02
7.581	6038		7.581	897.82		7.581	67.26		7.581	85.66		7.581	10099.7		7.581	1104.64		7.581	67.5		7.581	75.04
7.597	6051.3		7.597	854.98		7.597	71.48		7.597	84.44		7.597	9659.04		7.597	1050.58		7.597	65.24		7.597	78.06
7.613	6096.92		7.613	807.04		7.613	70.36		7.613	92.3		7.613	9308.58		7.613	985.52		7.613	62.08		7.613	75.88
7.629	6237.22		7.629	802.78		7.629	69.32		7.629	112.96		7.629	9193.42		7.629	942.38		7.629	63.94		7.629	72.96
7.645	6010.48		7.645	875.78		7.645	69.76		7.645	115.06		7.645	9320.46		7.645	965.74		7.645	65.58		7.645	75.86
7.661	5844.38		7.661	901.98		7.661	76.28		7.661	110.72		7.661	9386.42		7.661	995.86		7.661	66.54		7.661	78.72
7.677	5535.8		7.677	889.1		7.677	79.38		7.677	106.14		7.677	9463.02		7.677	999.08		7.677	57.7		7.677	83.8
7.693	5611.28		7.693	965.34		7.693	79.9		7.693	115.96		7.693	9742.16		7.693	978.36		7.693	61.48		7.693	87.06
7.709	5855.12		7.709	980.18		7.709	75.1		7.709	113.4		7.709	9865.48		7.709	962.18		7.709	66.26		7.709	87.22
7.725	5868.88		7.725	1031.54		7.725	82.02		7.725	117.04		7.725	9722.86		7.725	973.08		7.725	67.86		7.725	84.36
7.741	5892.7		7.741	990.1		7.741	82.1		7.741	106.6		7.741	9274.74		7.741	944.54		7.741	58.98		7.741	75.5
7.757	5717.4		7.757	1034.52		7.757	80.28		7.757	113.82		7.757	8936.28		7.757	902.86		7.757	57.08		7.757	79.54
7.774	5983.5		7.774	1035.4		7.774	77.22		7.774	100.84		7.774	8670.84		7.774	879.3		7.774	61.78		7.774	72.12
7.79	5888.5		7.79	1070.6		7.79	78.34		7.79	103.52		7.79	8784.98		7.79	957.76		7.79	65.84		7.79	74.16
7.806	5887		7.806	1033		7.806	79.82		7.806	101.62		7.806	8961.4		7.806	1008.26		7.806	72.52		7.806	69.5
7.822	5739.34		7.822	1035.56		7.822	79.14		7.822	102.56		7.822	9324.46		7.822	1048.28		7.822	71.22		7.822	82.48
7.838	5892.88		7.838	1041.64		7.838	75.5		7.838	102.84		7.838	9531.66		7.838	991.06		7.838	67.24		7.838	83.24
7.854	5932.46		7.854	1107.84		7.854	76.44		7.854	100.84		7.854	9167.62		7.854	980.72		7.854	63.2		7.854	86.9
7.87	5998.24		7.87	1176.52		7.87	80.76		7.87	107.72		7.87	9016.02		7.87	977.68		7.87	58.88		7.87	78.74
7.886	6091.48		7.886	1206.14		7.886	89.1		7.886	105.54		7.886	8930		7.886	1008.22		7.886	56.94		7.886	76.48
7.902	6090.04		7.902	1282.4		7.902	85.54		7.902	104.12		7.902	9016.4		7.902	1069		7.902	55.52		7.902	81.28
7.918	5935.64		7.918	1270.52		7.918	87.56		7.918	104.24		7.918	8862.64		7.918	1056.02		7.918	56.88		7.918	84.72
7.934	6032.32		7.934	1235.36		7.934	89.48		7.934	102.26		7.934	8744.54		7.934	1117.44		7.934	60.38		7.934	82.5
7.95	6144.6		7.95	1173.5		7.95	91.54		7.95	102.54		7.95	9017.92		7.95	1117.34		7.95	63.16		7.95	98.76
7.966	6076.9		7.966	1156.04		7.966	84.98		7.966	102.7		7.966	9296.46		7.966	1118.96		7.966	74.52		7.966	111.9
7.983	5950.9		7.983	1169.8		7.983	81.86		7.983	117.12		7.983	9399.32		7.983	1049.6		7.983	79.82		7.983	117.82
7.999	5690.8		7.999	1135.96		7.999	82.84		7.999	110.16		7.999	9586.76		7.999	1005.16		7.999	77.7		7.999	107.74
8.015	5864.74		8.015	1110.1		8.015	85.18		8.015	100.66		8.015	9723.42		8.015	986.6		8.015	70.48		8.015	101.62
8.031	5750.8		8.031	1076.3		8.031	85.82		8.031	87.46		8.031	9720.26		8.031	946.24		8.031	68.3		8.031	94.58
8.047	5910.66		8.047	1049.78		8.047	89.2		8.047	99.26		8.047	9475.72		8.047	964.54		8.047	66.88		8.047	87.48
8.063	5741.28		8.063	1077.48		8.063	79.44		8.063	110.22		8.063	9012.92		8.063	946.62		8.063	62.36		8.063	82.9
8.079	5968.06		8.079	1068.44		8.079	79.06		8.079	111.98		8.079	8806.08		8.079	971.1		8.079	62.72		8.079	77.66
8.095	6027.16		8.095	1085.56		8.095	73.5		8.095	108.08		8.095	8670.68		8.095	955.4		8.095	68.78		8.095	66.8
8.111	6046.36		8.111	1056.64		8.111	83.5		8.111	101.08		8.111	8747.64		8.111	931.36		8.111	69.06		8.111	69.86
8.127	5781.34		8.127	1080.04		8.127	81.44		8.127	112.36		8.127	8846.86		8.127	943.78		8.127	64.14		8.127	78.04
8.143	5609.4		8.143	1059.96		8.143	74.84		8.143	105.9		8.143	8696.36		8.143	989.34		8.143	64.24		8.143	83.68
8.159	5699.72		8.159	1061		8.159	73.82		8.159	106		8.159	8444.14		8.159	1026.54		8.159	69.16		8.159	89.28
8.175	5742.7		8.175	1049.86		8.175	71.26		8.175	92.74		8.175	8333.62		8.175	990.7		8.175	74.7		8.175	91.56
8.192	5840.86		8.192	1060.84		8.192	75.78		8.192	101.7		8.192	8621.56		8.192	934.16		8.192	73.74		8.192	94.62
8.208	5829.24		8.208	1085.06		8.208	78.16		8.208	101.78		8.208	8764.4		8.208	923.22		8.208	78.24		8.208	89.68
8.224	5909.46		8.224	1084.32		8.224	84.66		8.224	114.1		8.224	8778.24		8.224	952.42		8.224	75.1		8.224	81.56
8.24	5873.9		8.24	1097.32		8.24	86.56		8.24	110.82		8.24	8612.52		8.24	929.86		8.24	74.54		8.24	82.66
8.256	5810.72		8.256	1056.98		8.256	85.44		8.256	119.94		8.256	8763.94		8.256	938.8		8.256	73.5		8.256	82.82
8.272	5867.1		8.272	1020.52		8.272	82.18		8.272	116.32		8.272	9095.08		8.272	899.1		8.272	87.76		8.272	87.96
8.288	5925.56		8.288	998.12		8.288	92.96		8.288	140.96		8.288	9204.4		8.288	926.26		8.288	90.94		8.288	78.94
8.304	5955.96		8.304	1034.88		8.304	98.68		8.304	151.66		8.304	9218.32		8.304	903.1		8.304	95.72		8.304	70.68
8.32	5958.74		8.32	1056.1		8.32	107.24		8.32	152.74		8.32	8826.56		8.32	883.68		8.32	100.6		8.32	67.32
8.336	5901.84		8.336	1083.64		8.336	94.4		8.336	128		8.336	8835.8		8.336	871.2		8.336	137.46		8.336	69.7
8.352	5691.04		8.352	1079.7		8.352	90.4		8.352	107.2		8.352	8697.38		8.352	846.3		8.352	151.9		8.352	72.4
8.368	5525.78		8.368	1059.08		8.368	86.64		8.368	100.86		8.368	9126.62		8.368	885.1		8.368	199.06		8.368	73.54
8.384	5271.58		8.384	1082.92		8.384	88.24		8.384	95.92		8.384	9393.66		8.384	894.94		8.384	243.56		8.384	76.48
8.401	5103.02		8.401	1107.04		8.401	81.62		8.401	96.2		8.401	9462.34		8.401	923.8		8.401	314.2		8.401	81.06
8.417	5218.6		8.417	1160.1		8.417	78.22		8.417	95.54		8.417	9360.16		8.417	907.54		8.417	374.18		8.417	79.72
8.433	5490.26		8.433	1091.12		8.433	73.38		8.433	106.34		8.433	9357		8.433	880.4		8.433	504.68		8.433	76.86
8.449	5948.42		8.449	1112.34		8.449	71.92		8.449	120.7		8.449	9580.02		8.449	827.02		8.449	627.9		8.449	79.58
8.465	5831.6		8.465	1089.88		8.465	67		8.465	119.48		8.465	9296.52		8.465	806.66		8.465	766.5		8.465	86.96
8.481	5695.44		8.481	1124		8.481	69.28		8.481	108.62		8.481	9701.22		8.481	858.92		8.481	893.56		8.481	92.96
8.497	5344.12		8.497	1036.12		8.497	71.48		8.497	115.78		8.497	9678.46		8.497	892.56		8.497	996.08		8.497	90.3
8.513	5295.36		8.513	1016.92		8.513	72.86		8.513	121.24		8.513	9513.12		8.513	959.34		8.513	1052.5		8.513	95.96
8.529	5173.14		8.529	968.26		8.529	76.66		8.529	121.64		8.529	8972.66		8.529	927.86		8.529	1104.78		8.529	96.58
8.545	5331.94		8.545	991.5		8.545	76.78		8.545	102.06		8.545	9137.38		8.545	945.38		8.545	1222.64		8.545	89.34
8.561	5419.78		8.561	960.86		8.561	74.78		8.561	100.66		8.561	8864.26		8.561	911.46		8.561	1201.48		8.561	76.52
8.577	5546.18		8.577	982.84		8.577	73.98		8.577	106.7		8.577	8501.5		8.577	939.3		8.577	1124.88		8.577	69.8
8.594	5498.94		8.594	1017.68		8.594	86.12		8.594	104.78		8.594	8394.46		8.594	968.5		8.594	996.12		8.594	75.98
8.61	5647.58		8.61	1047.9		8.61	94.04		8.61	95.24		8.61	8623.64		8.61	895.9		8.61	911.06		8.61	71.96
8.626	5487		8.626	1026.3		8.626	88.66		8.626	83.2		8.626	8501.74		8.626	840.66		8.626	760.72		8.626	81.88
8.642	5233.64		8.642	1002.1		8.642	81.06		8.642	91.86		8.642	8338.8		8.642	762.22		8.642	647.5		8.642	81.5
8.658	5140.58		8.658	989.02		8.658	78.66		8.658	106.18		8.658	8528.62		8.658	771.6		8.658	563.64		8.658	84.48
8.674	5239.42		8.674	1004.6		8.674	82.36		8.674	108.96		8.674	8476.6		8.674	815.52		8.674	495.06		8.674	76.38
8.69	5260.58		8.69	977.88		8.69	78.76		8.69	107.44		8.69	8052.16		8.69	874.68		8.69	394.76		8.69	81.04
8.706	5189.6		8.706	982.94		8.706	71.66		8.706	100.46		8.706	7679.94		8.706	950.88		8.706	328.72		8.706	86.86
8.722	5152.16		8.722	983.78		8.722	65.82		8.722	92.82		8.722	7871.38		8.722	939.7		8.722	276.64		8.722	87.06
8.738	5086.44		8.738	1003.86		8.738	65.44		8.738	104.74		8.738	8383.58		8.738	963.12		8.738	249.88		8.738	76.2
8.754	5010		8.754	999.22		8.754	73.18		8.754	115.06		8.754	8600.3		8.754	937.46		8.754	212.62		8.754	68.24
8.77	4990.22		8.77	991.52		8.77	77.7		8.77	119.82		8.77	8464.14		8.77	914.12		8.77	176.76		8.77	82.06
8.786	4998.26		8.786	996.22		8.786	82.08		8.786	103.9		8.786	8585.58		8.786	883.06		8.786	141.12		8.786	88.06
8.803	4881.64		8.803	1007.32		8.803	79.74		8.803	98.44		8.803	8518.14		8.803	905.04		8.803	127.8		8.803	87.7
8.819	4863.3		8.819	1037.56		8.819	79.24		8.819	104.26		8.819	8309.04		8.819	926		8.819	127.76		8.819	70.5
8.835	4986.04		8.835	1033.34		8.835	80.46		8.835	104.14		8.835	8000		8.835	906.04		8.835	132.5		8.835	81.86
8.851	5084.64		8.851	978.24		8.851	80.26		8.851	105.88		8.851	8026.66		8.851	902.86		8.851	124.26		8.851	89.66
8.867	4987.68		8.867	947.6		8.867	78.36		8.867	98.14		8.867	7992.56		8.867	900.02		8.867	109.86		8.867	101.2
8.883	4688.6		8.883	907.28		8.883	75.84		8.883	109.54		8.883	8135.96		8.883	889.18		8.883	89.18		8.883	92.12
8.899	4734.64		8.899	915.02		8.899	79.38		8.899	119.34		8.899	8122.26		8.899	885.88		8.899	79.66		8.899	85.14
8.915	4780.32		8.915	895.84		8.915	87.24		8.915	129.4		8.915	8291.4		8.915	893.32		8.915	78.6		8.915	81.7
8.931	4866.4		8.931	914.88		8.931	87.1		8.931	120.72		8.931	8041.46		8.931	910.54		8.931	78.78		8.931	80.64
8.947	4679.34		8.947	915.54		8.947	87.86		8.947	107.88		8.947	8208.24		8.947	882.08		8.947	82.06		8.947	83.9
8.963	4641.6		8.963	909.36		8.963	84.64		8.963	104.7		8.963	7811.42		8.963	884.24		8.963	78.7		8.963	78.76
8.979	4820.02		8.979	941.02		8.979	82.72		8.979	99.64		8.979	7726.18		8.979	887.44		8.979	85		8.979	89.02
8.995	4914.86		8.995	942.76		8.995	79.06		8.995	100.4		8.995	7638.74		8.995	885.6		8.995	82.4		8.995	84.66
9.012	4990.58		9.012	964.86		9.012	76.06		9.012	94.34		9.012	7621.68		9.012	902.02		9.012	84.3		9.012	84.6
9.028	4911.92		9.028	952.42		9.028	73.14		9.028	89.68		9.028	7701.18		9.028	918.62		9.028	77.12		9.028	74.94
9.044	4901.42		9.044	946.76		9.044	70.62		9.044	88.52		9.044	7737.32		9.044	944.52		9.044	81.56		9.044	80.12
9.06	5043.82		9.06	937.62		9.06	70.4		9.06	88.92		9.06	7935.46		9.06	922.58		9.06	81.5		9.06	79.66
9.076	5185.28		9.076	932.34		9.076	76.74		9.076	93.86		9.076	7777		9.076	924.82		9.076	84.62		9.076	74.54
9.092	5364.06		9.092	959.06		9.092	79.76		9.092	86.54		9.092	7738.16		9.092	891.72		9.092	76.44		9.092	67.64
9.108	5031.1		9.108	912.96		9.108	82.66		9.108	84.04		9.108	7758.02		9.108	862.6		9.108	94.94		9.108	115.96
9.124	4725.12		9.124	907.72		9.124	83.22		9.124	80.1		9.124	7561.26		9.124	887		9.124	109.1		9.124	141.3
9.14	4517.5		9.14	908.34		9.14	79.9		9.14	83.88		9.14	7644.1		9.14	937.18		9.14	112.16		9.14	142.76
9.156	4650.46		9.156	992.18		9.156	73.68		9.156	96.92		9.156	7687.74		9.156	946.7		9.156	102.66		9.156	98.74
9.172	4852.2		9.172	959.2		9.172	73.9		9.172	110.4		9.172	7995.92		9.172	897.22		9.172	90.26		9.172	93.38
9.188	5012.2		9.188	942.26		9.188	79.38		9.188	127.18		9.188	7795.96		9.188	882.22		9.188	85.44		9.188	89.94
9.204	5017.46		9.204	902.32		9.204	89.14		9.204	114.04		9.204	7523.06		9.204	832.48		9.204	70.8		9.204	90.24
9.221	4898.1		9.221	876.6		9.221	81.48		9.221	107.08		9.221	7162.44		9.221	813.5		9.221	74.54		9.221	82.3
9.237	4711.72		9.237	833.02		9.237	75.4		9.237	100.04		9.237	6996.02		9.237	789.02		9.237	79.34		9.237	87.62
9.253	4641.02		9.253	839.76		9.253	69.98		9.253	101.22		9.253	7182.68		9.253	823.18		9.253	85.64		9.253	86.9
9.269	4719.42		9.269	902.92		9.269	66.48		9.269	96.86		9.269	7247.56		9.269	835.82		9.269	86.64		9.269	94.22
9.285	4914.74		9.285	950.34		9.285	64.8		9.285	83.42		9.285	7735.64		9.285	867.22		9.285	84.36		9.285	90.44
9.301	4903.12		9.301	948.86		9.301	73.12		9.301	86.42		9.301	7955.2		9.301	899.24		9.301	80.68		9.301	89.24
9.317	4689.76		9.317	940.96		9.317	79.82		9.317	85.74		9.317	7959.86		9.317	888.94		9.317	75.22		9.317	88.28
9.333	4577.06		9.333	953.2		9.333	78.68		9.333	91.48		9.333	7457.04		9.333	855.12		9.333	74.26		9.333	94.86
9.349	4649.86		9.349	955.64		9.349	74.62		9.349	92.86		9.349	7201.46		9.349	839.74		9.349	74.22		9.349	90.2
9.365	4863.8		9.365	956.86		9.365	77.32		9.365	93.46		9.365	7313.84		9.365	814.6		9.365	75.86		9.365	82.8
9.381	4973.5		9.381	913.4		9.381	73.84		9.381	99.3		9.381	7464.38		9.381	868.42		9.381	70.46		9.381	70.46
9.397	4958.88		9.397	949.16		9.397	69.76		9.397	99.34		9.397	7472.3		9.397	876.08		9.397	64.38		9.397	70.52
9.414	4715.5		9.414	927.96		9.414	68.96		9.414	98.94		9.414	7511.92		9.414	928.72		9.414	64.94		9.414	75.96
9.43	4675.58		9.43	949.34		9.43	70.32		9.43	96.68		9.43	7613.4		9.43	941.78		9.43	68.98		9.43	82.16
9.446	4854.6		9.446	920.88		9.446	68.64		9.446	96.24		9.446	7770.38		9.446	938.54		9.446	70.22		9.446	86.94
9.462	5039.7		9.462	993.92		9.462	66.98		9.462	97.58		9.462	7470.22		9.462	932.02		9.462	63.12		9.462	82.44
9.478	4966.54		9.478	966.7		9.478	68.92		9.478	94.7		9.478	7435.34		9.478	909.62		9.478	61		9.478	80.64
9.494	4678.42		9.494	970.16		9.494	75.72		9.494	92.26		9.494	7362.92		9.494	955.46		9.494	65.34		9.494	79.04
9.51	4604		9.51	919.62		9.51	79.34		9.51	91.1		9.51	7681.54		9.51	987.22		9.51	74.14		9.51	87.98
9.526	4570.26		9.526	911.02		9.526	78.16		9.526	88.16		9.526	7522.06		9.526	969.24		9.526	79.34		9.526	91.1
9.542	4623.54		9.542	892.6		9.542	74.08		9.542	94.32		9.542	7582.96		9.542	958.58		9.542	78.3		9.542	97.62
9.558	4651.94		9.558	870.9		9.558	70.6		9.558	97.56		9.558	7499.66		9.558	909.92		9.558	75.34		9.558	88.24
9.574	4732.08		9.574	900.64		9.574	69.46		9.574	98.26		9.574	7551.02		9.574	930.62		9.574	69.36		9.574	95.3
9.59	4734.68		9.59	924.36		9.59	74.44		9.59	91.7		9.59	7679.84		9.59	913.7		9.59	62.6		9.59	90.5
9.606	4636.52		9.606	947.2		9.606	72.1		9.606	85.14		9.606	7759.54		9.606	894.48		9.606	60.72		9.606	92.78
9.623	4567.18		9.623	891.04		9.623	70.62		9.623	85.38		9.623	7841.88		9.623	865.5		9.623	63.44		9.623	77.54
9.639	4574.66		9.639	852.66		9.639	66.24		9.639	88.44		9.639	7662.8		9.639	851.16		9.639	71.12		9.639	75.94
9.655	4659.18		9.655	853.04		9.655	74.72		9.655	93.82		9.655	7504.28		9.655	837.44		9.655	71.66		9.655	75.62
9.671	4762.92		9.671	901.5		9.671	73.3		9.671	102.8		9.671	7384.1		9.671	827.24		9.671	69.44		9.671	75.94
9.687	4675.12		9.687	932.5		9.687	87.6		9.687	133.68		9.687	7283.5		9.687	790.18		9.687	65.98		9.687	70.08
9.703	4498.26		9.703	940.48		9.703	89.24		9.703	143.9		9.703	7356.58		9.703	823.84		9.703	62.88		9.703	76.02
9.719	4296.92		9.719	921.18		9.719	89.08		9.719	127.04		9.719	7420.8		9.719	838.84		9.719	65.82		9.719	79.82
9.735	4335.82		9.735	897.76		9.735	76.3		9.735	103.94		9.735	7492.06		9.735	886.3		9.735	64.24		9.735	79.08
9.751	4396.24		9.751	876.96		9.751	76.04		9.751	97.92		9.751	7575.36		9.751	900.16		9.751	71.38		9.751	73.62
9.767	4420.06		9.767	874.76		9.767	73.34		9.767	115.68		9.767	7477.72		9.767	863.72		9.767	73.58		9.767	69.12
9.783	4256.46		9.783	865.36		9.783	71.16		9.783	115.72		9.783	7445.52		9.783	853.5		9.783	77.16		9.783	67.32
9.799	4284.52		9.799	841.94		9.799	75.28		9.799	112.62		9.799	7238.7		9.799	823.06		9.799	69.06		9.799	63.82
9.815	4477.96		9.815	846.66		9.815	75.12		9.815	99.78		9.815	7512.24		9.815	847.2		9.815	70.06		9.815	70.02
9.832	4657.78		9.832	866.06		9.832	70.96		9.832	99.82		9.832	7473.28		9.832	834.5		9.832	68.22		9.832	78.06
9.848	4577.78		9.848	885.58		9.848	68.84		9.848	106.82		9.848	7545.92		9.848	828.02		9.848	70.64		9.848	87.76
9.864	4359.14		9.864	846.5		9.864	70.56		9.864	104.4		9.864	7249.26		9.864	807.48		9.864	70.24		9.864	88.16
9.88	4313.02		9.88	829.54		9.88	78.04		9.88	98.16		9.88	7489.68		9.88	820.16		9.88	69.06		9.88	82.16
9.896	4388.82		9.896	834.98		9.896	79.48		9.896	98.7		9.896	7210.3		9.896	832.78		9.896	63.3		9.896	79.62
9.912	4497.66		9.912	866.26		9.912	80		9.912	100.02		9.912	7131.22		9.912	854.28		9.912	61.18		9.912	84.02
9.928	4328.1		9.928	887.1		9.928	67.98		9.928	94.5		9.928	6810.54		9.928	793.86		9.928	69.78		9.928	85.72
9.944	4169.24		9.944	886.42		9.944	62.02		9.944	86.1		9.944	6880.5		9.944	792.72		9.944	75.1		9.944	82.2
9.96	4121.28		9.96	866.08		9.96	66.14		9.96	85.46		9.96	7003.38		9.96	803.44		9.96	69.58		9.96	76.46
9.976	4291.6		9.976	871.66		9.976	83.88		9.976	89.66		9.976	7488.7		9.976	829.34		9.976	67.8		9.976	72.48
9.992	4396.32		9.992	925.22		9.992	87.56		9.992	92.7		9.992	7613.7		9.992	816.04		9.992	63.92		9.992	71.54
10.008	4424.82		10.008	930.88		10.008	85.32		10.008	101.88		10.008	7663.74		10.008	845.02		10.008	67.04		10.008	76.52
10.024	4260.04		10.024	889.2		10.024	76.48		10.024	101.64		10.024	7561.8		10.024	900.34		10.024	69.36		10.024	77.06
10.041	4043.86		10.041	796.92		10.041	77.08		10.041	93.74		10.041	7553.32		10.041	884.02		10.041	72.18		10.041	72.5
10.057	4051.42		10.057	785.06		10.057	76.06		10.057	76.3		10.057	7610.74		10.057	825.02		10.057	69.58		10.057	73.34
10.073	4039.1		10.073	792.92		10.073	73.78		10.073	85.84		10.073	7479.94		10.073	787.24		10.073	66.18		10.073	74.96
10.089	4120.96		10.089	826.92		10.089	69.92		10.089	108.08		10.089	7359.18		10.089	794.76		10.089	70		10.089	75.44
10.105	4090.26		10.105	825.8		10.105	67.02		10.105	114.76		10.105	6878.06		10.105	785.52		10.105	70.52		10.105	71.56
10.121	4192.36		10.121	823.82		10.121	64.98		10.121	110.86		10.121	6640.4		10.121	794.22		10.121	69.42		10.121	74.9
10.137	4197.96		10.137	817.38		10.137	64.32		10.137	100.32		10.137	6506.72		10.137	765.28		10.137	64.82		10.137	75.1
10.153	4325.26		10.153	805		10.153	69.08		10.153	99.16		10.153	6798.24		10.153	782.6		10.153	66.84		10.153	77.34
10.169	4198.38		10.169	774.62		10.169	67.34		10.169	94.5		10.169	7246.82		10.169	751.94		10.169	67.82		10.169	70.1
10.185	3966.4		10.185	797.1		10.185	77		10.185	99.3		10.185	7294.9		10.185	778.36		10.185	69.1		10.185	74.48
10.201	3822.24		10.201	811.96		10.201	70.78		10.201	101.52		10.201	7072.32		10.201	772.1		10.201	76.1		10.201	73.46
10.217	4363.26		10.217	1177.58		10.217	71.06		10.217	94.18		10.217	6901		10.217	777.86		10.217	81.06		10.217	78.98
10.234	4949.04		10.234	1334.3		10.234	151.76		10.234	270.66		10.234	7010.14		10.234	780.72		10.234	77.92		10.234	67.58
10.25	5312.38		10.25	1512.06		10.25	193.58		10.25	347.2		10.25	6935.26		10.25	817.4		10.25	66.68		10.25	65.04
10.266	5264.92		10.266	1302.84		10.266	190.6		10.266	359.76		10.266	6910.62		10.266	866.9		10.266	68.76		10.266	68.32
10.282	5117.9		10.282	1310.92		10.282	106.34		10.282	196.94		10.282	6869.66		10.282	852.74		10.282	75.74		10.282	80.78
10.298	4932.76		10.298	1356.24		10.298	86.04		10.298	160.82		10.298	6835.64		10.298	815.58		10.298	74.22		10.298	79.18
10.314	4696.94		10.314	1351.42		10.314	85.54		10.314	136.02		10.314	6659.78		10.314	786.62		10.314	70.9		10.314	78.04
10.33	4392.28		10.33	1324.62		10.33	79.44		10.33	120.64		10.33	6594.48		10.33	816.42		10.33	69.74		10.33	81.34
10.346	4426.52		10.346	1224.92		10.346	81.92		10.346	108.9		10.346	6642.92		10.346	795.3		10.346	67.76		10.346	83.14
10.362	4479.16		10.362	1177.44		10.362	86.86		10.362	117.24		10.362	6656.24		10.362	771.98		10.362	60.3		10.362	77.9
10.378	4748.94		10.378	1160.22		10.378	86.5		10.378	114.7		10.378	6685.18		10.378	712.9		10.378	54.8		10.378	76.42
10.394	4561.4		10.394	1095.32		10.394	84.14		10.394	115.96		10.394	6910.86		10.394	709.26		10.394	59.42		10.394	78.58
10.41	4449.5		10.41	1156.34		10.41	74.34		10.41	101.84		10.41	7037.04		10.41	706.26		10.41	65.84		10.41	75.54
10.426	4083.18		10.426	1111.32		10.426	76.96		10.426	109.54		10.426	6888.18		10.426	740.64		10.426	70.64		10.426	85.32
10.443	4126.08		10.443	1175.18		10.443	80.12		10.443	102.68		10.443	6442.38		10.443	786.12		10.443	73.04		10.443	86.68
10.459	4210.38		10.459	1144.78		10.459	85.18		10.459	100.88		10.459	6606.92		10.459	816.08		10.459	67.96		10.459	88.94
10.475	4366.08		10.475	1139.74		10.475	83.64		10.475	98.12		10.475	6696.52		10.475	796.06		10.475	65.06		10.475	74.96
10.491	4371.32		10.491	1042.84		10.491	81.86		10.491	104.8		10.491	6866.06		10.491	788.98		10.491	70.18		10.491	75.98
10.507	4286.94		10.507	1006.44		10.507	78.48		10.507	120.32		10.507	6702.28		10.507	804.72		10.507	76.1		10.507	74.42
10.523	4277.42		10.523	976.34		10.523	73.82		10.523	115.66		10.523	6808.5		10.523	797.98		10.523	77.2		10.523	72.76
10.539	4089.06		10.539	1017.36		10.539	68.98		10.539	123.42		10.539	6663.86		10.539	752.62		10.539	64.08		10.539	77.8
10.555	4125.42		10.555	1021.76		10.555	71.44		10.555	119.48		10.555	6662.48		10.555	738.32		10.555	61.12		10.555	74.82
10.571	4207.86		10.571	1044.1		10.571	69.98		10.571	125.6		10.571	6505.64		10.571	761.02		10.571	60.1		10.571	75.36
10.587	4279.84		10.587	981.74		10.587	75.26		10.587	117.24		10.587	6588.56		10.587	808.94		10.587	62.2		10.587	65.84
10.603	4329.6		10.603	972.84		10.603	75.7		10.603	106.32		10.603	6671.22		10.603	830.22		10.603	61.92		10.603	67.06
10.619	4119.06		10.619	963.46		10.619	73.34		10.619	104.36		10.619	6651.24		10.619	872.24		10.619	64.12		10.619	66.84
10.635	4214.48		10.635	1017.22		10.635	63.9		10.635	98.62		10.635	6579.96		10.635	848.42		10.635	63.12		10.635	73.88
10.652	4116.6		10.652	986.44		10.652	67.66		10.652	100.38		10.652	6447.82		10.652	800.44		10.652	59.04		10.652	72.86
10.668	4157.3		10.668	988		10.668	71.96		10.668	104.98		10.668	6562.76		10.668	765.1		10.668	57.76		10.668	71.56
10.684	4034		10.684	972.68		10.684	68.94		10.684	105.38		10.684	6613.62		10.684	780.02		10.684	60.84		10.684	67.28
10.7	4174.88		10.7	986.78		10.7	66.3		10.7	107.1		10.7	6819.58		10.7	814.7		10.7	68.8		10.7	75.26
10.716	4235.34		10.716	976.88		10.716	68.68		10.716	105.16		10.716	6627.38		10.716	796.7		10.716	69.78		10.716	77.48
10.732	4386.68		10.732	1024.86		10.732	74.14		10.732	100.56		10.732	6472.12		10.732	810.98		10.732	70.24		10.732	77.06
10.748	4288.96		10.748	1009.9		10.748	74.96		10.748	103.28		10.748	6488		10.748	818.08		10.748	63.56		10.748	72.66
10.764	4237.46		10.764	967.86		10.764	74.02		10.764	109.56		10.764	6788.9		10.764	835.06		10.764	67.38		10.764	67.4
10.78	3986.64		10.78	934.78		10.78	73.16		10.78	112.18		10.78	6797.56		10.78	808.38		10.78	70.1		10.78	70.16
10.796	3988.76		10.796	967.88		10.796	66.58		10.796	100.94		10.796	6734.86		10.796	817.56		10.796	68.88		10.796	72.22
10.812	3884.68		10.812	1000.12		10.812	66.06		10.812	100.44		10.812	6484.84		10.812	810.46		10.812	70.74		10.812	82.02
10.828	3926.64		10.828	940.48		10.828	72.64		10.828	102.42		10.828	6441.34		10.828	792.98		10.828	70.42		10.828	79.36
10.845	3921.82		10.845	929.02		10.845	78.2		10.845	97.34		10.845	6480.24		10.845	789.14		10.845	70.24		10.845	76.94
10.861	4111		10.861	940.86		10.861	74.92		10.861	100.72		10.861	6564.52		10.861	796.92		10.861	69.74		10.861	76.94
10.877	4270.88		10.877	969.16		10.877	67.14		10.877	106.26		10.877	6352.96		10.877	822.8		10.877	71.82		10.877	75.4
10.893	4295.3		10.893	993.12		10.893	68.02		10.893	109.08		10.893	5923.68		10.893	828.72		10.893	67.88		10.893	78.28
10.909	4185.64		10.909	1063.28		10.909	77.16		10.909	114.2		10.909	6026.28		10.909	812.68		10.909	57.4		10.909	78.68
10.925	4143.72		10.925	1082.16		10.925	78.58		10.925	120.56		10.925	6281.42		10.925	782.8		10.925	59.52		10.925	87.54
10.941	4139.8		10.941	994.56		10.941	76.62		10.941	118.98		10.941	6600.7		10.941	759.54		10.941	66.52		10.941	81.18
10.957	4085.78		10.957	952.1		10.957	68.94		10.957	103.94		10.957	6828.34		10.957	783.46		10.957	73.94		10.957	81.58
10.973	4327.1		10.973	982.02		10.973	69.68		10.973	96.62		10.973	6904.64		10.973	810.2		10.973	77.12		10.973	76.18
10.989	4366.4		10.989	1019.4		10.989	75.82		10.989	98.92		10.989	6744.14		10.989	789.56		10.989	74.04		10.989	81.3
11.005	4331.64		11.005	1017.7		11.005	83.04		11.005	97.58		11.005	6431.74		11.005	773.5		11.005	65.02		11.005	81.04
11.021	4194.04		11.021	1070.94		11.021	84.82		11.021	101.62		11.021	6522.84		11.021	727.64		11.021	63.06		11.021	78.94
11.037	4442.22		11.037	1102.04		11.037	77.86		11.037	96.66		11.037	6542.06		11.037	713.24		11.037	62.36		11.037	83.76
11.054	4539.38		11.054	1091.3		11.054	70.82		11.054	97.48		11.054	6559.38		11.054	718.92		11.054	62.68		11.054	90.82
11.07	4402.86		11.07	1085.6		11.07	69.9		11.07	104.12		11.07	6354.64		11.07	754.18		11.07	59.72		11.07	97.02
11.086	4207.76		11.086	1067.76		11.086	78.8		11.086	106.22		11.086	6268.6		11.086	740.18		11.086	65		11.086	86.86
11.102	4027.22		11.102	1086.84		11.102	79.38		11.102	108.76		11.102	6327.18		11.102	750.14		11.102	66.38		11.102	74.34
11.118	3947.06		11.118	1112.62		11.118	73.26		11.118	101.66		11.118	6484.96		11.118	756.2		11.118	73.14		11.118	73.28
11.134	3992.1		11.134	1174.38		11.134	63.1		11.134	105.66		11.134	7036.38		11.134	789.08		11.134	71.54		11.134	76.36
11.15	4037.76		11.15	1171.34		11.15	65.2		11.15	100		11.15	6844.46		11.15	762.48		11.15	68.6		11.15	78.92
11.166	4101.24		11.166	1122.96		11.166	74.22		11.166	104.18		11.166	6668.96		11.166	761.22		11.166	63.44		11.166	73.4
11.182	4042.46		11.182	1033.2		11.182	82.86		11.182	106.56		11.182	6200.86		11.182	748.92		11.182	65.02		11.182	72.9
11.198	3956.12		11.198	1004.12		11.198	90.72		11.198	100.92		11.198	6422.8		11.198	779.08		11.198	63.18		11.198	77.04
11.214	3833.42		11.214	1033.56		11.214	92.7		11.214	88.72		11.214	6418.46		11.214	770.24		11.214	62.68		11.214	77.1
11.23	3836.66		11.23	1036.04		11.23	87.02		11.23	92.06		11.23	7378.84		11.23	821.16		11.23	60.82		11.23	71.64
11.246	4084.06		11.246	1046.8		11.246	77.06		11.246	100.62		11.246	7492.06		11.246	817.62		11.246	64.66		11.246	66.62
11.263	4136.7		11.263	1007.88		11.263	66.96		11.263	110.3		11.263	7546.32		11.263	792.6		11.263	63.58		11.263	76.28
11.279	4239.46		11.279	1060.1		11.279	61.58		11.279	109.98		11.279	6830.78		11.279	731.44		11.279	63.6		11.279	86.78
11.295	4082.78		11.295	1038.14		11.295	59.82		11.295	117.58		11.295	6527.56		11.295	723.74		11.295	66.48		11.295	88.2
11.311	4021.66		11.311	1063.96		11.311	63.5		11.311	107.32		11.311	6321.8		11.311	745.76		11.311	67.62		11.311	83.32
11.327	3992.4		11.327	1009.22		11.327	67.5		11.327	97.88		11.327	6095.62		11.327	748.82		11.327	74.66		11.327	80.02
11.343	4104.74		11.343	1036.18		11.343	72.16		11.343	85.82		11.343	6281.2		11.343	734.74		11.343	72.22		11.343	82.74
11.359	4306.7		11.359	1005.34		11.359	66.38		11.359	89.74		11.359	6249.56		11.359	733.62		11.359	74.64		11.359	77.08
11.375	4162.42		11.375	975.04		11.375	69.58		11.375	95.22		11.375	6928.34		11.375	728.02		11.375	66.98		11.375	76.32
11.391	3976.3		11.391	912.66		11.391	68.68		11.391	111.36		11.391	7248.38		11.391	742.06		11.391	61.94		11.391	81.28
11.407	3767.2		11.407	939.4		11.407	76		11.407	112.54		11.407	7252.66		11.407	757.94		11.407	57.08		11.407	78.98
11.423	3825.42		11.423	951.2		11.423	83.5		11.423	107.46		11.423	6547.04		11.423	762.46		11.423	61.94		11.423	73.92
11.439	3899.92		11.439	937.96		11.439	78.74		11.439	101.86		11.439	6107.64		11.439	737.26		11.439	65.88		11.439	62.68
11.455	3968.94		11.455	877.46		11.455	73.82		11.455	103.44		11.455	5970.56		11.455	716.98		11.455	64.08		11.455	64.6
11.472	3976.58		11.472	891.76		11.472	64.36		11.472	103.88		11.472	6088.04		11.472	704.8		11.472	61.14		11.472	62.2
11.488	3871.56		11.488	911.08		11.488	75.64		11.488	105.44		11.488	6349.76		11.488	735.22		11.488	58.62		11.488	69.42
11.504	3686.52		11.504	906.4		11.504	73.64		11.504	105.12		11.504	6369.86		11.504	733.68		11.504	63.46		11.504	72.28
11.52	3607.62		11.52	931.52		11.52	76.8		11.52	108.74		11.52	6177.78		11.52	728.74		11.52	65.6		11.52	75.4
11.536	3772.38		11.536	956.88		11.536	73.02		11.536	102.62		11.536	6062.54		11.536	712.76		11.536	70.52		11.536	71.7
11.552	3877.68		11.552	1005.54		11.552	76.42		11.552	106.04		11.552	6160.38		11.552	719.24		11.552	66.84		11.552	70.84
11.568	4070.46		11.568	974.1		11.568	71.54		11.568	98.26		11.568	6461.2		11.568	763.36		11.568	62.6		11.568	71.68
11.584	4058.78		11.584	956.02		11.584	68.44		11.584	98.64		11.584	6402.3		11.584	773.66		11.584	62.42		11.584	74.6
11.6	4137.24		11.6	934.4		11.6	65.32		11.6	92.22		11.6	6242.26		11.6	752		11.6	67.66		11.6	82.44
11.616	4003.36		11.616	913.04		11.616	72.72		11.616	93.3		11.616	6467.2		11.616	728.78		11.616	70.02		11.616	81.4
11.632	3909.08		11.632	891.92		11.632	77.1		11.632	93.02		11.632	6705.28		11.632	764.82		11.632	64.92		11.632	73.52
11.648	3827.46		11.648	910.02		11.648	76.88		11.648	99.5		11.648	6399.4		11.648	791.08		11.648	64.52		11.648	72.64
11.665	3801.58		11.665	907.44		11.665	77.24		11.665	110.5		11.665	5772.02		11.665	776.14		11.665	63.18		11.665	68.92
11.681	3786.1		11.681	925.56		11.681	82.84		11.681	116.72		11.681	5645.6		11.681	754.06		11.681	62.58		11.681	77.68
11.697	3814.16		11.697	903.18		11.697	81.26		11.697	117.12		11.697	5882.04		11.697	783.08		11.697	67.32		11.697	73.16
11.713	3787.62		11.713	871.26		11.713	71.48		11.713	118.44		11.713	5956.14		11.713	796.1		11.713	69.22		11.713	76.06
11.729	3730.38		11.729	835.3		11.729	65.76		11.729	117.46		11.729	5778.72		11.729	812.46		11.729	73.08		11.729	70.72
11.745	3707.78		11.745	831.74		11.745	73.28		11.745	112.46		11.745	5760.4		11.745	887.58		11.745	66.36		11.745	65.86
11.761	3615.9		11.761	838.5		11.761	75.32		11.761	105.08		11.761	6126.3		11.761	928.3		11.761	91.64		11.761	139.94
11.777	3646.2		11.777	890.54		11.777	76.62		11.777	103.62		11.777	6682.86		11.777	913.16		11.777	94.32		11.777	170.5
11.793	3601.06		11.793	901.2		11.793	75.88		11.793	115.28		11.793	6766.5		11.793	801.4		11.793	93.48		11.793	172.92
11.809	3716.42		11.809	881.16		11.809	75.68		11.809	109.28		11.809	6418.94		11.809	767.96		11.809	68.72		11.809	98.04
11.825	3758.68		11.825	812.38		11.825	81.42		11.825	112.88		11.825	5892.78		11.825	807.84		11.825	69.5		11.825	76.28
11.841	4070.06		11.841	853.76		11.841	77.7		11.841	101.38		11.841	5795.18		11.841	840.66		11.841	78.54		11.841	67.18
11.857	4045.78		11.857	866.16		11.857	76.02		11.857	101.66		11.857	5921.96		11.857	888.54		11.857	79.2		11.857	68
11.874	3899.02		11.874	860.12		11.874	67.26		11.874	94.12		11.874	6046.66		11.874	893.5		11.874	71.7		11.874	74.96
11.89	3499.32		11.89	841.86		11.89	72.82		11.89	101.12		11.89	5976.08		11.89	907.38		11.89	61.38		11.89	82.32
11.906	3581.44		11.906	863.44		11.906	76.7		11.906	102.84		11.906	5823.36		11.906	844.58		11.906	59.3		11.906	81.46
11.922	3746.94		11.922	874.58		11.922	82.78		11.922	100.5		11.922	5702.76		11.922	800.22		11.922	60.62		11.922	84.14
11.938	4180.76		11.938	806.52		11.938	74.56		11.938	87.68		11.938	5622.44		11.938	799.56		11.938	58.7		11.938	86.48
11.954	4119.6		11.954	791.82		11.954	74.72		11.954	83.66		11.954	5784.32		11.954	810.5		11.954	62.7		11.954	86.2
11.97	3903.2		11.97	789.34		11.97	70.92		11.97	85.22		11.97	6066.48		11.97	785.7		11.97	67.54		11.97	86.52
11.986	3527.24		11.986	825.66		11.986	71.46		11.986	95.6		11.986	6065.28		11.986	752.84		11.986	67.78		11.986	80.38
12.002	3570.54		12.002	847.06		12.002	68.8		12.002	99.42		12.002	5975.62		12.002	766.16		12.002	63.32		12.002	81.86
12.018	3705.3		12.018	884.88		12.018	68.9		12.018	100.76		12.018	6086.86		12.018	799.14		12.018	59.7		12.018	74.7
12.034	3688.4		12.034	880.46		12.034	70.98		12.034	108.7		12.034	6190.58		12.034	784.88		12.034	62.48		12.034	79.78
12.05	3664.76		12.05	865.48		12.05	80.54		12.05	110.36		12.05	6112.9		12.05	715.54		12.05	65.12		12.05	72.7
12.066	3774.82		12.066	887.6		12.066	84.02		12.066	102.88		12.066	5969.92		12.066	687.44		12.066	67.42		12.066	69.86
12.083	4053.32		12.083	941.08		12.083	76.62		12.083	92.64		12.083	5994.78		12.083	704.16		12.083	71.36		12.083	65
12.099	3990.92		12.099	886.58		12.099	65.26		12.099	96.86		12.099	5944.86		12.099	752.54		12.099	80.24		12.099	66.88
12.115	3727.02		12.115	841.34		12.115	63.68		12.115	100.96		12.115	6012.88		12.115	772.92		12.115	78.46		12.115	65.74
12.131	3658.84		12.131	840.56		12.131	68.52		12.131	104.24		12.131	6007.76		12.131	808.18		12.131	71.14		12.131	62.44
12.147	3644.6		12.147	889.48		12.147	71.92		12.147	106.5		12.147	6139		12.147	802.9		12.147	60.06		12.147	62.78
12.163	3758		12.163	883		12.163	77.38		12.163	155.64		12.163	6240.18		12.163	786.3		12.163	58.18		12.163	67.72
12.179	3599.38		12.179	844.68		12.179	80.7		12.179	163.48		12.179	6267.98		12.179	758.3		12.179	57.14		12.179	71.18
12.195	3901.68		12.195	859.78		12.195	82.02		12.195	153.5		12.195	6256.9		12.195	739.94		12.195	56.26		12.195	71.7
12.211	3855.02		12.211	844.28		12.211	80.28		12.211	109.5		12.211	5930.24		12.211	697.28		12.211	58.1		12.211	79.28
12.227	3881.72		12.227	885.3		12.227	79.6		12.227	107.16		12.227	5923.82		12.227	698.16		12.227	66.6		12.227	95.88
12.243	3518.86		12.243	838.2		12.243	82.78		12.243	131.16		12.243	5762.66		12.243	730.64		12.243	71.66		12.243	106.78
12.259	3486.54		12.259	839.44		12.259	86.32		12.259	132.38		12.259	5940.64		12.259	759.28		12.259	70.58		12.259	97.02
12.275	3567.28		12.275	825.12		12.275	80.54		12.275	126.46		12.275	6041.1		12.275	783.54		12.275	66.7		12.275	83.6
12.292	3678.42		12.292	857.64		12.292	75.5		12.292	110.38		12.292	6079.24		12.292	769.34		12.292	64.26		12.292	77.98
12.308	3604.78		12.308	852.08		12.308	69.3		12.308	110.64		12.308	5933.26		12.308	784.44		12.308	66.28		12.308	80.5
12.324	3582.66		12.324	843.76		12.324	68.96		12.324	111.98		12.324	5788.36		12.324	752.32		12.324	65.96		12.324	85.02
12.34	3682.42		12.34	856.58		12.34	65.54		12.34	110.62		12.34	5761.5		12.34	740.82		12.34	71.4		12.34	79.46
12.356	3646.08		12.356	895.5		12.356	70.66		12.356	111		12.356	5695.6		12.356	704.22		12.356	69.38		12.356	77.1
12.372	3620.48		12.372	902.86		12.372	70.18		12.372	112.28		12.372	5690.86		12.372	738.1		12.372	67.5		12.372	70.48
12.388	3503.6		12.388	884.22		12.388	67.72		12.388	106.68		12.388	5600.08		12.388	757.5		12.388	61.88		12.388	80.52
12.404	3501.9		12.404	819.56		12.404	70.46		12.404	105.36		12.404	5576.3		12.404	719.84		12.404	63.86		12.404	81.06
12.42	3440.74		12.42	783.32		12.42	73.16		12.42	96.3		12.42	5663.32		12.42	691.08		12.42	63.92		12.42	83.4
12.436	3492.74		12.436	754.56		12.436	71.22		12.436	96.22		12.436	6074.42		12.436	719.62		12.436	65.54		12.436	76.22
12.452	3534.78		12.452	777.2		12.452	61.08		12.452	96.24		12.452	6066.14		12.452	754.78		12.452	64.14		12.452	85.98
12.468	3525.42		12.468	813.44		12.468	58		12.468	104.38		12.468	5857.4		12.468	772.7		12.468	62.74		12.468	90.32
12.485	3552.14		12.485	858.92		12.485	58.72		12.485	104.8		12.485	5820.74		12.485	778.36		12.485	61.1		12.485	92.64
12.501	3556.56		12.501	854.16		12.501	65.76		12.501	103.78		12.501	6020.18		12.501	764.58		12.501	64.66		12.501	78
12.517	3615.94		12.517	872.18		12.517	79.14		12.517	101.52		12.517	6085.64		12.517	728.8		12.517	62.76		12.517	68.88
12.533	3723.12		12.533	881.84		12.533	82.46		12.533	103.92		12.533	5858.9		12.533	716.5		12.533	61.48		12.533	64.94
12.549	3770.68		12.549	867.3		12.549	84.2		12.549	105.44		12.549	6196.1		12.549	719.76		12.549	59.04		12.549	65.28
12.565	3654		12.565	822.78		12.565	79.12		12.565	106.06		12.565	6099.22		12.565	696.48		12.565	63.8		12.565	69.32
12.581	3564.82		12.581	851.92		12.581	83.9		12.581	106.82		12.581	6243.58		12.581	747.2		12.581	63.3		12.581	75.76
12.597	3653.36		12.597	900.54		12.597	81.48		12.597	112.62		12.597	5959.78		12.597	829.28		12.597	71.3		12.597	99.6
12.613	3864.88		12.613	921.38		12.613	81.68		12.613	111.46		12.613	6175.56		12.613	872.78		12.613	73.02		12.613	98
12.629	3848.66		12.629	891.14		12.629	78.36		12.629	112.42		12.629	6001.2		12.629	814.94		12.629	69.28		12.629	97.52
12.645	3742.92		12.645	911.1		12.645	75.44		12.645	120.94		12.645	5904.7		12.645	766.06		12.645	55.56		12.645	85.38
12.661	3713.88		12.661	866.86		12.661	70.58		12.661	114.58		12.661	5874.26		12.661	743.78		12.661	55.32		12.661	98.54
12.677	3820.68		12.677	886.34		12.677	68.72		12.677	103.18		12.677	5744.36		12.677	752.54		12.677	65.42		12.677	102.04
12.694	3838.86		12.694	867.2		12.694	77.14		12.694	90.98		12.694	5701.72		12.694	733.28		12.694	69.56		12.694	97.36
12.71	3673.64		12.71	855.2		12.71	75.5		12.71	102.74		12.71	5508.66		12.71	746.1		12.71	65.48		12.71	81.78
12.726	3604.5		12.726	810.54		12.726	74.02		12.726	114.26		12.726	5554.08		12.726	733.82		12.726	64.2		12.726	72.6
12.742	3695.26		12.742	820.52		12.742	63.92		12.742	119.74		12.742	5537.88		12.742	732.74		12.742	66.54		12.742	71.62
12.758	3741.7		12.758	831.4		12.758	65.52		12.758	110.68		12.758	5593.12		12.758	730.06		12.758	67.42		12.758	76.74
12.774	3582.28		12.774	863		12.774	69.82		12.774	126.84		12.774	5601.2		12.774	790.76		12.774	62.62		12.774	74.42
12.79	3456.54		12.79	848.1		12.79	76.44		12.79	130.14		12.79	5695.1		12.79	812.94		12.79	62.62		12.79	78.84
12.806	3441.26		12.806	888.78		12.806	78.12		12.806	126.62		12.806	5607.1		12.806	786.34		12.806	65.14		12.806	79.9
12.822	3546.92		12.822	930.86		12.822	81.76		12.822	103.1		12.822	5602.52		12.822	752.64		12.822	68.18		12.822	81.52
12.838	3627.92		12.838	948.82		12.838	81.78		12.838	105.74		12.838	5496.4		12.838	722.56		12.838	65.02		12.838	72.28
12.854	3674.44		12.854	918.88		12.854	78.16		12.854	116.3		12.854	5489.58		12.854	701.12		12.854	62.68		12.854	70.54
12.87	3874.84		12.87	852.5		12.87	68.98		12.87	113.84		12.87	5475.7		12.87	710.94		12.87	64.12		12.87	73.4
12.886	3718.58		12.886	852		12.886	72.32		12.886	110.3		12.886	5716.72		12.886	780.54		12.886	65.74		12.886	76.82
12.903	3765.8		12.903	824.68		12.903	86.6		12.903	105.56		12.903	5886.14		12.903	793.64		12.903	62.08		12.903	67.58
12.919	3600.68		12.919	853.36		12.919	86.28		12.919	116.58		12.919	5915.42		12.919	760.64		12.919	65.92		12.919	65.42
12.935	3698.36		12.935	868.8		12.935	79.04		12.935	112.1		12.935	5644.2		12.935	718.04		12.935	70.84		12.935	74.82
12.951	3646.3		12.951	879.08		12.951	63.42		12.951	113.62		12.951	5582.6		12.951	711.06		12.951	71.58		12.951	83.68
12.967	3620.74		12.967	802.28		12.967	62.7		12.967	103.06		12.967	5404		12.967	698.72		12.967	60.52		12.967	85.66
12.983	3600.72		12.983	834.72		12.983	61.1		12.983	104.46		12.983	5379.56		12.983	698.16		12.983	59		12.983	81.84
12.999	3512.04		12.999	856.08		12.999	70.3		12.999	105.54		12.999	5201.6		12.999	719.44		12.999	64.64		12.999	81.38
13.015	3597.84		13.015	905.86		13.015	74.68		13.015	115.58		13.015	5186.58		13.015	737.6		13.015	74.44		13.015	72.88
13.031	3591.9		13.031	838.68		13.031	74		13.031	116.24		13.031	5411.86		13.031	734.72		13.031	74.94		13.031	63.86
13.047	3435.68		13.047	810.5		13.047	69.38		13.047	112.84		13.047	5608.04		13.047	709.4		13.047	81.1		13.047	60.98
13.063	3191.32		13.063	787.02		13.063	69.18		13.063	106.08		13.063	5713.42		13.063	701.68		13.063	84.44		13.063	64.12
13.079	3266.94		13.079	817.06		13.079	72.04		13.079	107.94		13.079	5537.02		13.079	700.68		13.079	85.04		13.079	68.72
13.095	3425.4		13.095	894.72		13.095	79.1		13.095	101.78		13.095	5345.28		13.095	679.34		13.095	75.46		13.095	77.82
13.112	3538.32		13.112	899.26		13.112	90.22		13.112	105.1		13.112	5210.56		13.112	670.34		13.112	66.06		13.112	79.32
13.128	3461.98		13.128	893.1		13.128	92.8		13.128	105.92		13.128	5062.5		13.128	693.76		13.128	65.5		13.128	76.82
13.144	3416.54		13.144	819.18		13.144	79.7		13.144	103.76		13.144	5101.9		13.144	717.46		13.144	64.26		13.144	67.34
13.16	3363.52		13.16	823.02		13.16	64.22		13.16	98.42		13.16	5358.56		13.16	718.24		13.16	68.38		13.16	69.9
13.176	3358.54		13.176	849.56		13.176	59.96		13.176	98.32		13.176	5601.38		13.176	724.56		13.176	70.48		13.176	77.64
13.192	3345.42		13.192	886.5		13.192	69.14		13.192	106.06		13.192	5665.34		13.192	700.64		13.192	68.28		13.192	95.44
13.208	3419.98		13.208	898.38		13.208	75.02		13.208	103.78		13.208	5447.76		13.208	702.62		13.208	71.38		13.208	91.36
13.224	3426.94		13.224	847.24		13.224	72.58		13.224	101.08		13.224	5463.2		13.224	699.72		13.224	74		13.224	85.74
13.24	3516.08		13.24	852.46		13.24	67.76		13.24	96.86		13.24	5349.7		13.24	742.94		13.24	77.34		13.24	83.78
13.256	3441.02		13.256	838.44		13.256	71.4		13.256	109.56		13.256	5322.42		13.256	726.52		13.256	71.48		13.256	95
13.272	3325.32		13.272	859.2		13.272	80.04		13.272	108.28		13.272	5328.04		13.272	685.38		13.272	66.94		13.272	94.3
13.288	3203.44		13.288	807.72		13.288	78.72		13.288	104.92		13.288	5496.76		13.288	652.04		13.288	65.7		13.288	82.82
13.305	3250.52		13.305	815.26		13.305	69.24		13.305	100.1		13.305	5607.54		13.305	681.62		13.305	65		13.305	83.84
13.321	3307.34		13.321	812.58		13.321	57.24		13.321	97.66		13.321	5726.2		13.321	723.72		13.321	65.36		13.321	88.16
13.337	3242.5		13.337	843.24		13.337	61		13.337	89.48		13.337	5593.98		13.337	765.96		13.337	61.6		13.337	94.7
13.353	3192.58		13.353	844.24		13.353	65.74		13.353	84.68		13.353	5606.1		13.353	753.48		13.353	59.76		13.353	89.42
13.369	3319.64		13.369	840.2		13.369	75.26		13.369	95.56		13.369	5447.92		13.369	718.56		13.369	64.88		13.369	94.1
13.385	3409.22		13.385	838.52		13.385	78.48		13.385	108.1		13.385	5575.84		13.385	660.92		13.385	66.46		13.385	89.22
13.401	3441.62		13.401	827.04		13.401	78.54		13.401	125.6		13.401	5450.6		13.401	675.92		13.401	65.04		13.401	89.84
13.417	3309.9		13.417	835.6		13.417	74.8		13.417	131.96		13.417	5515.14		13.417	678.78		13.417	62.84		13.417	84.06
13.433	3318.62		13.433	806.56		13.433	74.66		13.433	119.74		13.433	5473.48		13.433	683.5		13.433	69.06		13.433	87.6
13.449	3313.44		13.449	798.84		13.449	77.46		13.449	103.04		13.449	5397.4		13.449	651.04		13.449	67.94		13.449	83.74
13.465	3421.6		13.465	779.26		13.465	76.28		13.465	106.76		13.465	5216.32		13.465	637.74		13.465	58.04		13.465	81.16
13.481	3423.2		13.481	775.1		13.481	73.86		13.481	110.22		13.481	5190.5		13.481	632.54		13.481	54.2		13.481	78.72
13.497	3367.42		13.497	784.32		13.497	72.96		13.497	103.32		13.497	5230.76		13.497	669.32		13.497	61.44		13.497	80.94
13.514	3336.04		13.514	788.54		13.514	74.62		13.514	98.42		13.514	5326.74		13.514	709.24		13.514	69.78		13.514	77.34
13.53	3253.64		13.53	782.26		13.53	69.06		13.53	100.6		13.53	5210.22		13.53	721.22		13.53	67.66		13.53	76.74
13.546	3210.38		13.546	772.6		13.546	72.26		13.546	94.06		13.546	5162.3		13.546	713.02		13.546	59.6		13.546	77.54
13.562	3266.86		13.562	813.88		13.562	68.16		13.562	86.94		13.562	4994.74		13.562	730.64		13.562	62.34		13.562	81.2
13.578	3416.02		13.578	861.38		13.578	70.22		13.578	87.94		13.578	5006.52		13.578	723.5		13.578	66.06		13.578	81.86
13.594	3567.74		13.594	875.44		13.594	64.44		13.594	97.24		13.594	5051.28		13.594	691.9		13.594	66.3		13.594	75.3
13.61	3501.64		13.61	849.42		13.61	66.34		13.61	96.56		13.61	5072.64		13.61	653.92		13.61	61.18		13.61	72.24
13.626	3562.72		13.626	870.08		13.626	69.4		13.626	95.64		13.626	5119.3		13.626	650.3		13.626	58		13.626	73.28
13.642	3500.58		13.642	829.36		13.642	76.78		13.642	98.1		13.642	5155.76		13.642	665.3		13.642	60.48		13.642	83.32
13.658	3510.34		13.658	801.32		13.658	80.78		13.658	107.48		13.658	5316.36		13.658	695.94		13.658	57.96		13.658	90.28
13.674	3436.78		13.674	768.72		13.674	74.7		13.674	107.04		13.674	5350.64		13.674	688.06		13.674	66.74		13.674	101.26
13.69	3441.56		13.69	756.68		13.69	70.42		13.69	98.5		13.69	5325.56		13.69	664.58		13.69	68.86		13.69	98.24
13.706	3382.92		13.706	762.86		13.706	64.1		13.706	88.06		13.706	5136.62		13.706	683.08		13.706	68.78		13.706	108.08
13.723	3285.9		13.723	753.14		13.723	67.16		13.723	84.98		13.723	4997.12		13.723	732.18		13.723	72.64		13.723	114.34
13.739	3263.74		13.739	807.32		13.739	68.4		13.739	92.48		13.739	5132.96		13.739	760.2		13.739	81.76		13.739	133.96
13.755	3221.1		13.755	864.02		13.755	78.86		13.755	95.8		13.755	5243.54		13.755	759.14		13.755	86.38		13.755	139
13.771	3349.8		13.771	854.02		13.771	78.94		13.771	106.18		13.771	5458.62		13.771	737.96		13.771	91.2		13.771	144.66
13.787	3410.6		13.787	847.12		13.787	77.18		13.787	113.76		13.787	5311.86		13.787	747.26		13.787	91.2		13.787	154.42
13.803	3375.1		13.803	808.86		13.803	71.38		13.803	119.68		13.803	5332.88		13.803	712.5		13.803	104.24		13.803	171.3
13.819	3225.38		13.819	843.44		13.819	69.54		13.819	113.18		13.819	5199.84		13.819	702.72		13.819	104		13.819	202.24
13.835	3164.36		13.835	832.54		13.835	65.72		13.835	101.84		13.835	5206.78		13.835	665.24		13.835	115.94		13.835	241.66
13.851	3216.44		13.851	844.22		13.851	59.66		13.851	106.94		13.851	5171.12		13.851	658.32		13.851	121.84		13.851	302.98
13.867	3287.58		13.867	855.56		13.867	62.08		13.867	110.38		13.867	5082.38		13.867	643.02		13.867	138.4		13.867	380.34
13.883	3270.04		13.883	843.56		13.883	63.52		13.883	115.38		13.883	5097.44		13.883	656.52		13.883	169.4		13.883	456.72
13.899	3424.34		13.899	801.56		13.899	68.8		13.899	108.32		13.899	5007.66		13.899	652.64		13.899	201.8		13.899	537.62
13.915	3448.6		13.915	744.28		13.915	74.62		13.915	100.38		13.915	4996.92		13.915	655.62		13.915	248.02		13.915	644.24
13.932	3579.46		13.932	733.52		13.932	79.32		13.932	100.52		13.932	5007.94		13.932	690.92		13.932	273.4		13.932	785.08
13.948	3463.22		13.948	773.06		13.948	80.42		13.948	98.32		13.948	5084.78		13.948	692.42		13.948	330.72		13.948	971.42
13.964	3335.46		13.964	812.94		13.964	71.8		13.964	98.48		13.964	5245.22		13.964	718.26		13.964	383.2		13.964	1226.98
13.98	3212.3		13.98	831.18		13.98	70		13.98	87.38		13.98	5321.18		13.98	675.36		13.98	472.5		13.98	1572.62
13.996	3237.26		13.996	840.1		13.996	66.14		13.996	88.62		13.996	5461.84		13.996	726.54		13.996	552.6		13.996	1901.04
14.012	3326.54		14.012	832.14		14.012	65.8		14.012	85.04		14.012	5295.92		14.012	708.06		14.012	656.34		14.012	2332.64
14.028	3197.7		14.028	787.7		14.028	67.66		14.028	87.76		14.028	5072.04		14.028	692.52		14.028	791.92		14.028	2834.48
14.044	3080.18		14.044	721.14		14.044	71.06		14.044	84.94		14.044	4990.6		14.044	646.92		14.044	1010.7		14.044	3444.36
14.06	3083.18		14.06	758		14.06	72.42		14.06	94.52		14.06	5077.94		14.06	703.92		14.06	1230.46		14.06	4206.46
14.076	3125.96		14.076	835.36		14.076	69.74		14.076	104.7		14.076	5261.46		14.076	777.36		14.076	1496.26		14.076	5257.64
14.092	3109.82		14.092	866.86		14.092	65.82		14.092	112.48		14.092	5248.06		14.092	820.64		14.092	1801.24		14.092	6601.86
14.108	3160.92		14.108	815.46		14.108	67.78		14.108	105.06		14.108	5238.86		14.108	809.04		14.108	2215.1		14.108	8195.54
14.125	3243.26		14.125	775.46		14.125	72.64		14.125	99.42		14.125	5117.78		14.125	747.38		14.125	2701.12		14.125	10207.2
14.141	3176.52		14.141	781.78		14.141	80.02		14.141	102.6		14.141	5112.3		14.141	720.56		14.141	3167.84		14.141	12009.7
14.157	3072.58		14.157	786.38		14.157	77.9		14.157	109		14.157	5140.98		14.157	697.5		14.157	3718.78		14.157	14079.4
14.173	3145.54		14.173	804.2		14.173	68.58		14.173	104.64		14.173	5151.82		14.173	734.94		14.173	4307.98		14.173	16018.1
14.189	3200.94		14.189	801.6		14.189	64.24		14.189	103.96		14.189	5119.18		14.189	745		14.189	5018.26		14.189	18947.4
14.205	3241.82		14.205	781.62		14.205	60.22		14.205	109.4		14.205	5016.42		14.205	778.36		14.205	5695.44		14.205	21536.2
14.221	3171.14		14.221	784.34		14.221	69.18		14.221	109.66		14.221	4998.3		14.221	795.62		14.221	6342.76		14.221	23738.2
14.237	3155.8		14.237	808		14.237	70.94		14.237	99.78		14.237	5224.72		14.237	806.92		14.237	6908.78		14.237	25745.4
14.253	3122.8		14.253	811.44		14.253	69.14		14.253	97.64		14.253	5377.6		14.253	810.18		14.253	7625		14.253	27653.9
14.269	3225.02		14.269	793.18		14.269	58.84		14.269	96.46		14.269	5582.14		14.269	832.82		14.269	8366.06		14.269	29581.8
14.285	3260.34		14.285	810.52		14.285	60.9		14.285	106.7		14.285	5364.38		14.285	849.6		14.285	8874.44		14.285	31520.1
14.301	3284.12		14.301	874.94		14.301	66.44		14.301	101.94		14.301	5397.76		14.301	860.9		14.301	9024.24		14.301	32580.2
14.317	3278.9		14.317	930.12		14.317	69.84		14.317	102.94		14.317	5129.98		14.317	870.84		14.317	9176.4		14.317	32966.1
14.334	3389.92		14.334	963.06		14.334	72.94		14.334	103.92		14.334	5258.22		14.334	867.48		14.334	8960.98		14.334	31664.5
14.35	3415.04		14.35	978.06		14.35	78.58		14.35	111.72		14.35	5493.84		14.35	854.86		14.35	8866.96		14.35	30910.7
14.366	3481.72		14.366	997.02		14.366	78.66		14.366	115.26		14.366	5503.68		14.366	861.28		14.366	8208.58		14.366	30042.3
14.382	3539.72		14.382	1010.1		14.382	74.56		14.382	111		14.382	5452		14.382	818.32		14.382	7948.86		14.382	29284.9
14.398	3595.9		14.398	995.58		14.398	71.44		14.398	104.06		14.398	5364.52		14.398	817.2		14.398	7194.44		14.398	26925.6
14.414	3644.16		14.414	1005.66		14.414	71.54		14.414	99.66		14.414	5457.64		14.414	800.54		14.414	6686.34		14.414	24058.7
14.43	3550.68		14.43	990		14.43	76.02		14.43	95.8		14.43	5294.94		14.43	829.5		14.43	5814.34		14.43	21074.1
14.446	3481.88		14.446	1013.64		14.446	77.86		14.446	96.06		14.446	5224.32		14.446	772.18		14.446	5062.52		14.446	18892.9
14.462	3390.18		14.462	1003.94		14.462	75.02		14.462	107.34		14.462	5103.6		14.462	734.34		14.462	4416.84		14.462	16526.3
14.478	3405.42		14.478	1053.84		14.478	73.3		14.478	110.64		14.478	5142.28		14.478	713.48		14.478	3971.44		14.478	14563.5
14.494	3348.56		14.494	1087.68		14.494	74.34		14.494	117.24		14.494	5203.4		14.494	722.18		14.494	3565.12		14.494	12969.2
14.51	3321.08		14.51	1121.72		14.51	75.84		14.51	100.36		14.51	5218.52		14.51	724.92		14.51	3191.4		14.51	11650.8
14.526	3323.02		14.526	1138.46		14.526	76.44		14.526	96.94		14.526	4964.08		14.526	736.28		14.526	2796		14.526	10100.4
14.543	3348.76		14.543	1108.26		14.543	72.4		14.543	89.74		14.543	4817.1		14.543	723.12		14.543	2455.7		14.543	8511.04
14.559	3344.36		14.559	1056.86		14.559	72.74		14.559	92.28		14.559	4788.7		14.559	691.84		14.559	2021.02		14.559	7068.66
14.575	3363.82		14.575	1033		14.575	68.82		14.575	85.42		14.575	4732.1		14.575	666.44		14.575	1714.42		14.575	5991.38
14.591	3338.98		14.591	1042.42		14.591	72.56		14.591	80.62		14.591	4733.52		14.591	683.72		14.591	1469.28		14.591	5129.84
14.607	3393.18		14.607	1067.12		14.607	69.74		14.607	87.8		14.607	4858.82		14.607	716.42		14.607	1350.78		14.607	4439.08
14.623	3376.62		14.623	1065.12		14.623	73.96		14.623	93.62		14.623	4991.18		14.623	685.52		14.623	1163.66		14.623	3880.34
14.639	3332.9		14.639	1024.92		14.639	74		14.639	101.92		14.639	4857.38		14.639	663.5		14.639	988.46		14.639	3352.58
14.655	3265.48		14.655	973.5		14.655	75.12		14.655	108.22		14.655	4862.72		14.655	632.66		14.655	837.58		14.655	2899.04
14.671	3342.98		14.671	938.62		14.671	73.84		14.671	111.56		14.671	4900.56		14.671	667.14		14.671	751.92		14.671	2505.22
14.687	3301.34		14.687	962.24		14.687	71		14.687	108.96		14.687	5025.34		14.687	633.06		14.687	669.4		14.687	2233.96
14.703	3272.2		14.703	991.2		14.703	68		14.703	101.8		14.703	4933.04		14.703	633.88		14.703	600.22		14.703	1987.8
14.719	3323.98		14.719	1042.44		14.719	64.64		14.719	97.7		14.719	4988.76		14.719	647.56		14.719	519.58		14.719	1777.12
14.735	3402.8		14.735	1036.04		14.735	77.94		14.735	112.98		14.735	5079.9		14.735	689.54		14.735	461.9		14.735	1517.84
14.752	3409.62		14.752	1001.8		14.752	81.22		14.752	114.92		14.752	5114.16		14.752	678.16		14.752	422.48		14.752	1403.42
14.768	3252.28		14.768	887.5		14.768	75.78		14.768	119.88		14.768	4898.06		14.768	663.94		14.768	388.12		14.768	1290.3
14.784	3149.58		14.784	845.46		14.784	66.52		14.784	101.22		14.784	4896.42		14.784	652		14.784	355.56		14.784	1241.86
14.8	3064.5		14.8	815.16		14.8	70.8		14.8	96.66		14.8	4821.18		14.8	662.84		14.8	334.7		14.8	1153.72
14.816	3084.92		14.816	815.98		14.816	76.12		14.816	98.5		14.816	4867.06		14.816	662.92		14.816	333.56		14.816	1073.12
14.832	3136.54		14.832	777.98		14.832	73.28		14.832	101.44		14.832	4856.08		14.832	668.64		14.832	342.92		14.832	1023.5
14.848	3132.98		14.848	788.1		14.848	66.98		14.848	108.72		14.848	4865.5		14.848	638.88		14.848	324.04		14.848	956.04
14.864	3066.32		14.864	865.7		14.864	63.36		14.864	101.76		14.864	4834.7		14.864	615.5		14.864	315.64		14.864	930.52
14.88	3087.02		14.88	895.78		14.88	61.78		14.88	102.08		14.88	4775.58		14.88	597.26		14.88	279.52		14.88	862.4
14.896	2947.78		14.896	865.18		14.896	62.04		14.896	100.08		14.896	4805.86		14.896	641.62		14.896	276.84		14.896	818.08
14.912	3028.96		14.912	803.26		14.912	64.24		14.912	100.32		14.912	4645.42		14.912	662.06		14.912	270.18		14.912	775.68
14.928	2964.66		14.928	823.58		14.928	64.86		14.928	107.68		14.928	4585.2		14.928	681.04		14.928	269.1		14.928	746.64
14.945	3117.72		14.945	832.88		14.945	64.62		14.945	102.52		14.945	4679.26		14.945	711.26		14.945	253.86		14.945	701.92
14.961	3157.94		14.961	854.98		14.961	64.62		14.961	101.34		14.961	4818.38		14.961	696.76		14.961	239.82		14.961	705.58
14.977	3205.58		14.977	810.78		14.977	67.04		14.977	95.78		14.977	4810.9		14.977	681.28		14.977	247.5		14.977	710.6
14.993	3216.26		14.993	810.6		14.993	64.18		14.993	101.6		14.993	4833.14		14.993	650.82		14.993	238.16		14.993	714.22
15.009	3051.76		15.009	791.46		15.009	62.7		15.009	108.06		15.009	4822.32		15.009	691.78		15.009	226.02		15.009	682.92
15.025	3023.5		15.025	831.14		15.025	67.74		15.025	100.64		15.025	4829.6		15.025	678.88		15.025	217.48		15.025	639.52
15.041	2915.54		15.041	810.14		15.041	74.24		15.041	101.28		15.041	4727.16		15.041	662.26		15.041	223.92		15.041	636.9
15.057	3004.44		15.057	778.04		15.057	76.98		15.057	107.94		15.057	4821.74		15.057	631.72		15.057	222.34		15.057	601.96
15.073	2973.78		15.073	775.8		15.073	73.1		15.073	111.08		15.073	4706.5		15.073	626.54		15.073	209.12		15.073	621.18
15.089	3010.72		15.089	761.58		15.089	68.2		15.089	105.46		15.089	4732.02		15.089	614.02		15.089	195.1		15.089	591.06
15.105	3094.92		15.105	776.76		15.105	65.82		15.105	98.86		15.105	4543.26		15.105	636.2		15.105	191.16		15.105	585.78
15.121	3079.04		15.121	749.44		15.121	63.08		15.121	99.14		15.121	4531.62		15.121	655.7		15.121	185.8		15.121	568.6
15.137	2966.66		15.137	797.18		15.137	66.4		15.137	102.28		15.137	4354.6		15.137	661.62		15.137	188.48		15.137	582.66
15.154	2978.36		15.154	818.48		15.154	64.16		15.154	100.94		15.154	4383.54		15.154	674.14		15.154	171.18		15.154	559.3
15.17	3077.86		15.17	832.98		15.17	64.82		15.17	99.08		15.17	4634.24		15.17	689.4		15.17	165.14		15.17	537.8
15.186	3011.3		15.186	806.42		15.186	62.2		15.186	96.84		15.186	4825.36		15.186	695.28		15.186	163.64		15.186	479.32
15.202	2857.3		15.202	841.06		15.202	63.1		15.202	98.8		15.202	5007.96		15.202	719.3		15.202	182.72		15.202	479.6
15.218	2812.8		15.218	847.8		15.218	69.54		15.218	120.78		15.218	4775.82		15.218	685.34		15.218	180.06		15.218	449.44
15.234	2872.86		15.234	806.76		15.234	72.46		15.234	127.5		15.234	4785.52		15.234	645.74		15.234	168.42		15.234	464.44
15.25	2849.42		15.25	727.88		15.25	74.94		15.25	124.8		15.25	4770.2		15.25	579.34		15.25	150.6		15.25	446.86
15.266	2975.4		15.266	743.74		15.266	72.36		15.266	103.64		15.266	4916.88		15.266	611.02		15.266	147.84		15.266	464.5
15.282	2997.62		15.282	815.22		15.282	70.22		15.282	92.26		15.282	4926.62		15.282	606.46		15.282	150.64		15.282	469.54
15.298	2962		15.298	843.56		15.298	65.92		15.298	84.7		15.298	4704.12		15.298	625.62		15.298	159.08		15.298	438.9
15.314	2856.82		15.314	840.44		15.314	58.98		15.314	87.36		15.314	4526.38		15.314	625.68		15.314	144.86		15.314	394.6
15.33	2889.22		15.33	796.58		15.33	64.58		15.33	102		15.33	4349.74		15.33	629.66		15.33	135.92		15.33	393.24
15.346	2934.92		15.346	805.44		15.346	63.9		15.346	108.44		15.346	4472.74		15.346	606.62		15.346	146.38		15.346	409.32
15.363	2946.92		15.363	820.72		15.363	70.64		15.363	108		15.363	4588.02		15.363	620.74		15.363	168.4		15.363	408.54
15.379	2955.32		15.379	830.94		15.379	69.32		15.379	98.94		15.379	4721.24		15.379	648.52		15.379	166.26		15.379	378.04
15.395	2846.26		15.395	835.32		15.395	73.76		15.395	104.86		15.395	4861.8		15.395	670.86		15.395	149.92		15.395	370.26
15.411	2814.48		15.411	802.98		15.411	74.28		15.411	104.52		15.411	5006.64		15.411	674.78		15.411	135.78		15.411	365.4
15.427	2837.24		15.427	812.48		15.427	75.06		15.427	100.24		15.427	4946.94		15.427	677.92		15.427	134.6		15.427	379.38
15.443	2915.4		15.443	812.44		15.443	75.16		15.443	86.94		15.443	4858.64		15.443	655.16		15.443	137.54		15.443	374.32
15.459	3019.32		15.459	842.72		15.459	70.9		15.459	83.66		15.459	4623.42		15.459	637.2		15.459	147.08		15.459	349.62
15.475	3022.88		15.475	815.56		15.475	69.04		15.475	85.1		15.475	4562.2		15.475	611.84		15.475	140.86		15.475	320.74
15.491	3082.56		15.491	800.18		15.491	65.56		15.491	90.5		15.491	4492.24		15.491	639.76		15.491	131.5		15.491	332.4
15.507	2993.16		15.507	769.94		15.507	73.24		15.507	88.04		15.507	4534.7		15.507	662.12		15.507	139.86		15.507	354.06
15.523	2987.98		15.523	777.4		15.523	70.78		15.523	94.7		15.523	4388.38		15.523	734.84		15.523	140.38		15.523	371.8
15.539	2973.6		15.539	748.18		15.539	69.06		15.539	102.78		15.539	4320.5		15.539	747.36		15.539	126.8		15.539	353.72
15.555	2952.42		15.555	735.6		15.555	64.16		15.555	114.26		15.555	4351.22		15.555	739.08		15.555	109.22		15.555	336.54
15.572	2931.12		15.572	727.18		15.572	71.74		15.572	112.24		15.572	4335.8		15.572	705.02		15.572	102.52		15.572	304.56
15.588	2978.62		15.588	787.5		15.588	70.52		15.588	122.3		15.588	4502.56		15.588	693.74		15.588	117.94		15.588	291.04
15.604	3016.42		15.604	812.6		15.604	66.22		15.604	124.54		15.604	4545.94		15.604	673.56		15.604	123.32		15.604	284.44
15.62	3062.16		15.62	831.92		15.62	63.74		15.62	120.04		15.62	4746.42		15.62	653.56		15.62	132.34		15.62	285.92
15.636	2951.52		15.636	800.14		15.636	69.42		15.636	105.08		15.636	4632.56		15.636	660.78		15.636	131.92		15.636	293.7
15.652	2892.9		15.652	816.64		15.652	70.8		15.652	108.76		15.652	4600.06		15.652	654.86		15.652	133.12		15.652	318.28
15.668	2813.64		15.668	829.06		15.668	70.5		15.668	102.6		15.668	4589		15.668	676.4		15.668	130.48		15.668	313.06
15.684	2854.88		15.684	846.94		15.684	65.5		15.684	99.24		15.684	4700.68		15.684	681.02		15.684	130.62		15.684	308.28
15.7	2906.78		15.7	830.88		15.7	69.32		15.7	97.98		15.7	4695.22		15.7	684		15.7	131		15.7	283.26
15.716	3013.32		15.716	820.8		15.716	71.98		15.716	108.94		15.716	4756.24		15.716	655.52		15.716	126.24		15.716	291.78
15.732	3082.58		15.732	816.22		15.732	73.32		15.732	111.38		15.732	4803.8		15.732	650.32		15.732	123.12		15.732	284.82
15.748	3062.06		15.748	843.18		15.748	67.86		15.748	103.96		15.748	4983.34		15.748	660.94		15.748	115.88		15.748	274.76
15.765	2940.82		15.765	811.76		15.765	63.54		15.765	99.1		15.765	4850.34		15.765	625.26		15.765	120.3		15.765	262.22
15.781	2901.08		15.781	797.26		15.781	66.16		15.781	91.06		15.781	4698.02		15.781	627.98		15.781	109.66		15.781	255.8
15.797	2877.52		15.797	764.48		15.797	67.74		15.797	99.62		15.797	4698.08		15.797	680.06		15.797	117.3		15.797	252.28
15.813	2924.14		15.813	782.8		15.813	70.16		15.813	108.68		15.813	4813.84		15.813	719.46		15.813	113.62		15.813	263.72
15.829	2878.64		15.829	786.38		15.829	67.94		15.829	111.48		15.829	4772.92		15.829	711.84		15.829	122.66		15.829	283.04
15.845	2879.48		15.845	822.82		15.845	71.44		15.845	102.38		15.845	4438.34		15.845	674.96		15.845	117.64		15.845	285.44
15.861	2885.28		15.861	826.66		15.861	79.06		15.861	96.12		15.861	4271.6		15.861	649.94		15.861	115.92		15.861	263.1
15.877	2796.96		15.877	834.72		15.877	79.2		15.877	92.54		15.877	4463.64		15.877	647.68		15.877	112.52		15.877	233.38
15.893	2838.44		15.893	820.04		15.893	77.24		15.893	98.56		15.893	4754.78		15.893	654.06		15.893	112.24		15.893	246.2
15.909	2813.26		15.909	823.04		15.909	68.78		15.909	101.56		15.909	4885.66		15.909	653.84		15.909	116.2		15.909	247.72
15.925	2975.54		15.925	809.54		15.925	71.14		15.925	106.36		15.925	4747.46		15.925	655.06		15.925	124.44		15.925	262.08
15.941	2989.26		15.941	765.72		15.941	73.26		15.941	105.3		15.941	4683.04		15.941	659.7		15.941	136.24		15.941	240.02
15.957	2948.06		15.957	763.14		15.957	80.7		15.957	107.1		15.957	4683.6		15.957	700.52		15.957	131.52		15.957	248.18
15.974	2829.94		15.974	772.1		15.974	81.96		15.974	107.38		15.974	4595.46		15.974	674.26		15.974	109.3		15.974	229.32
15.99	2782.46		15.99	803.48		15.99	74.2		15.99	103.54		15.99	4539.98		15.99	685.32		15.99	94.88		15.99	231.86
16.006	2869.98		16.006	766.22		16.006	67.62		16.006	102.9		16.006	4570.86		16.006	692.26		16.006	98.1		16.006	235.12
16.022	3015.24		16.022	755.98		16.022	66.66		16.022	106.72		16.022	4683.56		16.022	727.98		16.022	108.74		16.022	240.28
16.038	3084.3		16.038	750.88		16.038	66.9		16.038	111.86		16.038	4702.9		16.038	753.5		16.038	104.54		16.038	259.24
16.054	3084.34		16.054	802.3		16.054	68.48		16.054	107.76		16.054	4503.3		16.054	751.6		16.054	98.46		16.054	242.52
16.07	3045.08		16.07	803.88		16.07	72.7		16.07	103.48		16.07	4671.32		16.07	776.96		16.07	106.3		16.07	246.84
16.086	2897.2		16.086	808.92		16.086	79.24		16.086	98.18		16.086	4772.68		16.086	801.4		16.086	108.18		16.086	228.24
16.102	2861.58		16.102	803.32		16.102	74.12		16.102	98.54		16.102	5041.1		16.102	829.42		16.102	101.1		16.102	235.28
16.118	2752.28		16.118	833.4		16.118	71.32		16.118	97.6		16.118	4915.78		16.118	854.44		16.118	89.9		16.118	214.36
16.134	2759.5		16.134	818.22		16.134	73.46		16.134	104.96		16.134	5071.66		16.134	847.56		16.134	86.7		16.134	202.4
16.15	2731.14		16.15	781.5		16.15	82.64		16.15	106.9		16.15	5309.64		16.15	884.16		16.15	93.98		16.15	214.62
16.166	2791.96		16.166	732.06		16.166	77		16.166	120.22		16.166	5281.2		16.166	889.88		16.166	95.28		16.166	222.94
16.183	2884		16.183	753.8		16.183	73.9		16.183	117.82		16.183	5177.74		16.183	899.3		16.183	96.54		16.183	211.92
16.199	2890.36		16.199	786.88		16.199	65.7		16.199	108.46		16.199	5077.78		16.199	859.44		16.199	96.48		16.199	189.2
16.215	2893.7		16.215	813.18		16.215	72.78		16.215	89.96		16.215	5073.22		16.215	842.84		16.215	103.96		16.215	198.14
16.231	2851.4		16.231	795.98		16.231	68.4		16.231	89.82		16.231	4889.48		16.231	852.56		16.231	101.58		16.231	198.98
16.247	2862.18		16.247	827.18		16.247	76.54		16.247	93.44		16.247	4687.72		16.247	856.42		16.247	102.04		16.247	220.34
16.263	2915.84		16.263	843.68		16.263	70.62		16.263	98.34		16.263	4846.84		16.263	881.62		16.263	98.56		16.263	231.8
16.279	2836.52		16.279	858.9		16.279	74.94		16.279	97.68		16.279	4734.7		16.279	867.2		16.279	106.48		16.279	266.92
16.295	2794.72		16.295	823.5		16.295	72.54		16.295	100		16.295	4664.96		16.295	862.68		16.295	104.18		16.295	257.02
16.311	2810.7		16.311	806.22		16.311	81.82		16.311	91.58		16.311	4538.8		16.311	758.3		16.311	111.28		16.311	251.4
16.327	2898.14		16.327	763.6		16.327	81.74		16.327	98.06		16.327	4771.22		16.327	720.5		16.327	109.38		16.327	229.04
16.343	2905.72		16.343	721.92		16.343	77.28		16.343	104.94		16.343	4906.82		16.343	692.6		16.343	111.36		16.343	225.46
16.359	2844.7		16.359	761.8		16.359	68.46		16.359	100.1		16.359	4932.4		16.359	754.78		16.359	100.42		16.359	229.34
16.375	3068.58		16.375	1018.92		16.375	68.98		16.375	93.48		16.375	4731.4		16.375	791.08		16.375	101.62		16.375	225.52
16.392	3100.98		16.392	1161.2		16.392	68.76		16.392	90.28		16.392	4542.76		16.392	822.22		16.392	92.7		16.392	226.56
16.408	3007.56		16.408	1125.98		16.408	72.16		16.408	92.86		16.408	4483.38		16.408	778.44		16.408	96		16.408	217.96
16.424	2748.9		16.424	902.6		16.424	72.84		16.424	88.58		16.424	4493.88		16.424	738.42		16.424	90.44		16.424	228.5
16.44	2816.58		16.44	807.62		16.44	74.66		16.44	92.36		16.44	4563.24		16.44	742.76		16.44	97.32		16.44	225.14
16.456	2919.62		16.456	785.32		16.456	76.34		16.456	94.96		16.456	4465.56		16.456	760.72		16.456	95.34		16.456	214.76
16.472	2930.82		16.472	789.38		16.472	77.28		16.472	96.48		16.472	4417.58		16.472	733.98		16.472	91.1		16.472	203.46
16.488	2849.34		16.488	820.38		16.488	79.82		16.488	88.96		16.488	4459.14		16.488	672		16.488	84.22		16.488	211.78
16.504	2710.5		16.504	821.8		16.504	82.9		16.504	98.44		16.504	4650.9		16.504	652.06		16.504	86.98		16.504	205.3
16.52	2661.34		16.52	800.2		16.52	78.36		16.52	105.08		16.52	4646.76		16.52	683.6		16.52	90.32		16.52	194.02
16.536	2689.4		16.536	800.76		16.536	76.34		16.536	104.94		16.536	4449.54		16.536	698.66		16.536	94.22		16.536	187.78
16.552	2784.1		16.552	861.16		16.552	78.02		16.552	104.8		16.552	4341.74		16.552	672.68		16.552	99.78		16.552	201.78
16.568	2946.4		16.568	877.16		16.568	80.22		16.568	99.7		16.568	4758.12		16.568	657		16.568	106.12		16.568	203.78
16.585	2907.8		16.585	849.66		16.585	75.82		16.585	101.58		16.585	4877.74		16.585	648.82		16.585	107.46		16.585	206.06
16.601	2964.52		16.601	810.2		16.601	72.3		16.601	92.94		16.601	4822.72		16.601	672.86		16.601	101.94		16.601	213.12
16.617	2914.56		16.617	856.66		16.617	72.46		16.617	94.28		16.617	4371.88		16.617	656.44		16.617	101.66		16.617	224.82
16.633	2986.68		16.633	915.54		16.633	73.02		16.633	102.92		16.633	4265.42		16.633	638.84		16.633	96.54		16.633	219.86
16.649	2946.24		16.649	907.4		16.649	69.72		16.649	112.16		16.649	4254		16.649	638.7		16.649	92.18		16.649	210.1
16.665	2907.1		16.665	856.94		16.665	71.1		16.665	120.98		16.665	4361.32		16.665	668.46		16.665	87.26		16.665	201.32
16.681	2854.96		16.681	800.9		16.681	78.4		16.681	130.48		16.681	4472.1		16.681	711.08		16.681	92.22		16.681	197.4
16.697	2888.94		16.697	827.04		16.697	78.44		16.697	130.12		16.697	4442.04		16.697	677.3		16.697	96.44		16.697	188.38
16.713	2839.7		16.713	836.8		16.713	76.84		16.713	121.98		16.713	4436.88		16.713	622.32		16.713	93.78		16.713	170.48
16.729	2850.96		16.729	844.34		16.729	71.26		16.729	110.9		16.729	4261.48		16.729	621.82		16.729	87.66		16.729	157.44
16.745	2847.08		16.745	837.68		16.745	75.68		16.745	109.76		16.745	4385.68		16.745	653.08		16.745	81.54		16.745	153.32
16.761	2948.04		16.761	878.28		16.761	75.5		16.761	110.82		16.761	4489.62		16.761	695.1		16.761	80.64		16.761	161.08
16.777	3032.16		16.777	939.82		16.777	70.32		16.777	109.02		16.777	4683.68		16.777	680.5		16.777	83.78		16.777	173.28
16.794	3004.44		16.794	967.6		16.794	68.34		16.794	105.42		16.794	4496.7		16.794	654.38		16.794	89.62		16.794	180.66
16.81	3050.04		16.81	981.92		16.81	70.3		16.81	102.04		16.81	4353.3		16.81	621.22		16.81	94.68		16.81	177.1
16.826	3128.24		16.826	954.38		16.826	70.94		16.826	100.76		16.826	4173.92		16.826	593.22		16.826	95.42		16.826	182.74
16.842	3229.64		16.842	987.66		16.842	78.28		16.842	96.56		16.842	4144.22		16.842	612.26		16.842	85.72		16.842	171.56
16.858	3157.5		16.858	1008		16.858	80.54		16.858	99.62		16.858	4087.02		16.858	599		16.858	88.64		16.858	172.44
16.874	3039.18		16.874	1090.04		16.874	80.66		16.874	96.76		16.874	4065.52		16.874	621.82		16.874	88.82		16.874	163.06
16.89	3055.8		16.89	1113.56		16.89	72.66		16.89	118.74		16.89	4114.12		16.89	601.8		16.89	92.22		16.89	171.4
16.906	3184.72		16.906	1178.06		16.906	75.42		16.906	115.7		16.906	4140.12		16.906	608.82		16.906	86.86		16.906	159.74
16.922	3304.96		16.922	1189.8		16.922	78.46		16.922	106.24		16.922	4238.86		16.922	618.04		16.922	90.12		16.922	154.16
16.938	3399.42		16.938	1213.64		16.938	75.78		16.938	86.54		16.938	4271.08		16.938	620.32		16.938	87.88		16.938	167.02
16.954	3466.56		16.954	1184		16.954	70.58		16.954	86.62		16.954	4430		16.954	636.72		16.954	84.14		16.954	178.94
16.97	3484		16.97	1225.44		16.97	72.88		16.97	98.6		16.97	4353.12		16.97	630.28		16.97	77.1		16.97	189.32
16.986	3401.7		16.986	1330.18		16.986	74.64		16.986	97.08		16.986	4246.48		16.986	636.78		16.986	84.28		16.986	176.54
17.003	3415.26		17.003	1364.64		17.003	78.32		17.003	99.72		17.003	4252.34		17.003	612.92		17.003	87.62		17.003	170.64
17.019	3599.36		17.019	1364.54		17.019	74.52		17.019	94.22		17.019	4240.5		17.019	602.96		17.019	93.98		17.019	161.22
17.035	3738.72		17.035	1348.34		17.035	67.96		17.035	99.44		17.035	4221.74		17.035	599.74		17.035	87.7		17.035	163.56
17.051	3844.66		17.051	1470.92		17.051	67.78		17.051	101.08		17.051	4154.62		17.051	628.3		17.051	86.2		17.051	167.9
17.067	3718.9		17.067	1508.1		17.067	69.48		17.067	104.48		17.067	4221.78		17.067	644.46		17.067	93.24		17.067	159.76
17.083	3694.1		17.083	1535.02		17.083	69.82		17.083	103.28		17.083	4049.3		17.083	643.26		17.083	92.38		17.083	146.98
17.099	3635.98		17.099	1508.2		17.099	69.46		17.099	106.1		17.099	4064.42		17.099	649.56		17.099	88.14		17.099	138.6
17.115	3586.32		17.115	1528.68		17.115	66.36		17.115	106.48		17.115	4016.9		17.115	651.66		17.115	79.44		17.115	143.28
17.131	3509.42		17.131	1503.52		17.131	70.18		17.131	104.84		17.131	4261.12		17.131	677.56		17.131	80.12		17.131	157.68
17.147	3406.56		17.147	1414.3		17.147	69.84		17.147	97.98		17.147	4182.2		17.147	641.26		17.147	84.58		17.147	162.88
17.163	3510.48		17.163	1348.66		17.163	72.12		17.163	96.58		17.163	4164.3		17.163	646.42		17.163	84.06		17.163	188.92
17.179	3493.94		17.179	1289.34		17.179	68.36		17.179	99.54		17.179	4150.52		17.179	632		17.179	84.64		17.179	190.64
17.195	3452.32		17.195	1293.26		17.195	62.94		17.195	108.3		17.195	4327.3		17.195	643.32		17.195	79.56		17.195	190.16
17.212	3444		17.212	1312.84		17.212	63.76		17.212	108.34		17.212	4396.86		17.212	616.64		17.212	86.76		17.212	170.44
17.228	3583.68		17.228	1298.94		17.228	68.92		17.228	95.24		17.228	4198.24		17.228	620.48		17.228	89.82		17.228	161.82
17.244	3524.12		17.244	1197.72		17.244	78		17.244	82.26		17.244	4097.78		17.244	640.3		17.244	93.12		17.244	165.48
17.26	3314.66		17.26	1122.2		17.26	81.06		17.26	81.2		17.26	4120.76		17.26	630.92		17.26	96.3		17.26	156.82
17.276	3045.5		17.276	1073.5		17.276	82.08		17.276	102.14		17.276	4161.74		17.276	606.64		17.276	94.56		17.276	169.94
17.292	3079.64		17.292	1094.06		17.292	70.5		17.292	118.44		17.292	3993.64		17.292	612.64		17.292	93.46		17.292	173.4
17.308	3071.68		17.308	1062.36		17.308	66.84		17.308	109.56		17.308	4129.28		17.308	651.2		17.308	88.32		17.308	182.98
17.324	3296.8		17.324	1064.04		17.324	61.82		17.324	90.96		17.324	4202.06		17.324	668.1		17.324	92.7		17.324	166.32
17.34	3170.16		17.34	1015.76		17.34	71.06		17.34	87.92		17.34	4460.42		17.34	655.2		17.34	90.5		17.34	151.9
17.356	3156.04		17.356	1016.98		17.356	71.74		17.356	96.66		17.356	4346.84		17.356	632.26		17.356	85.86		17.356	142.36
17.372	2977.06		17.372	1030.32		17.372	73.4		17.372	101.8		17.372	4308.5		17.372	603.5		17.372	80.62		17.372	141.74
17.388	3081.92		17.388	1041.6		17.388	74.76		17.388	102.08		17.388	4070.94		17.388	569.22		17.388	78.98		17.388	147.1
17.405	3086.04		17.405	1025.48		17.405	76.58		17.405	108.46		17.405	4266.54		17.405	609.88		17.405	83.24		17.405	153.7
17.421	2979.1		17.421	1005.22		17.421	72.62		17.421	103.4		17.421	4270.76		17.421	647.48		17.421	83.84		17.421	156.5
17.437	2945.9		17.437	980.92		17.437	66.48		17.437	95.36		17.437	4213.12		17.437	687.42		17.437	89.98		17.437	140.98
17.453	2915.84		17.453	937.1		17.453	65.14		17.453	85.44		17.453	4139.78		17.453	674.84		17.453	89.34		17.453	146.7
17.469	2967.92		17.469	939.72		17.469	67.6		17.469	86.98		17.469	4274.3		17.469	695.94		17.469	96.24		17.469	151.56
17.485	2863.64		17.485	895.1		17.485	69.58		17.485	94.66		17.485	4423.1		17.485	680.98		17.485	99.14		17.485	178.88
17.501	2878.44		17.501	893.04		17.501	66.82		17.501	110.38		17.501	4236.98		17.501	662.1		17.501	101.68		17.501	162.24
17.517	2837.1		17.517	857.88		17.517	66.46		17.517	117.66		17.517	4278.34		17.517	620.7		17.517	106.76		17.517	149.74
17.533	2832.06		17.533	915.62		17.533	72.28		17.533	111.32		17.533	4233.06		17.533	601.94		17.533	101.52		17.533	126.5
17.549	2717.68		17.549	876.38		17.549	74.02		17.549	107.7		17.549	4211.8		17.549	605.6		17.549	100.42		17.549	130.8
17.565	2859.54		17.565	875.26		17.565	71.02		17.565	105.76		17.565	4059.92		17.565	624.5		17.565	85.04		17.565	128.16
17.581	2780.34		17.581	827.36		17.581	65.64		17.581	106.06		17.581	4285.86		17.581	666.98		17.581	90.58		17.581	133.04
17.597	2765.4		17.597	833.24		17.597	66.94		17.597	108.54		17.597	4426.6		17.597	656.32		17.597	90.32		17.597	132.6
17.614	2699.56		17.614	816.1		17.614	67.5		17.614	99.4		17.614	4567.72		17.614	622.68		17.614	87.18		17.614	136.94
17.63	2860.5		17.63	807.86		17.63	71.06		17.63	96.84		17.63	4433.82		17.63	592.74		17.63	87.14		17.63	132.58
17.646	2872.62		17.646	813.04		17.646	76.28		17.646	86.72		17.646	4542.64		17.646	613.18		17.646	90.02		17.646	146.02
17.662	2751.44		17.662	788.78		17.662	80.38		17.662	93.32		17.662	4284.74		17.662	623.56		17.662	93.52		17.662	150.78
17.678	2725.9		17.678	782.26		17.678	81.62		17.678	95.76		17.678	4111.9		17.678	622.36		17.678	91.6		17.678	147.64
17.694	2704.86		17.694	798.62		17.694	82.24		17.694	96.94		17.694	3997.9		17.694	633.3		17.694	89.32		17.694	136.46
17.71	2705.98		17.71	848.74		17.71	80.16		17.71	102.7		17.71	4193.46		17.71	683.06		17.71	82.64		17.71	137.44
17.726	2620.82		17.726	836.7		17.726	77.46		17.726	111.1		17.726	4134.62		17.726	653.32		17.726	83.42		17.726	153.34
17.742	2662.84		17.742	803.24		17.742	79.02		17.742	118.06		17.742	3993.8		17.742	631.92		17.742	91.64		17.742	151.26
17.758	2625.12		17.758	757.12		17.758	74.1		17.758	116.2		17.758	3944.86		17.758	597.72		17.758	89.7		17.758	137.1
17.774	2571.5		17.774	798.18		17.774	72.78		17.774	99.7		17.774	3971.74		17.774	638.54		17.774	91.72		17.774	132.76
17.79	2558.06		17.79	837.5		17.79	68.48		17.79	86.06		17.79	3941.08		17.79	648.26		17.79	82.62		17.79	129.36
17.806	2617.6		17.806	843.16		17.806	72.52		17.806	80.54		17.806	4049.12		17.806	634.04		17.806	85.62		17.806	135.4
17.823	2534.2		17.823	814.54		17.823	69.7		17.823	92.04		17.823	4301.14		17.823	626.48		17.823	83.86		17.823	134.24
17.839	2474.54		17.839	790.9		17.839	70.08		17.839	94.06		17.839	4428.2		17.839	625.18		17.839	89.44		17.839	147.04
17.855	2583.62		17.855	846.2		17.855	73.68		17.855	91.46		17.855	4484.5		17.855	672.56		17.855	87.12		17.855	155.42
17.871	2756.92		17.871	840.02		17.871	76.96		17.871	90.28		17.871	4365.94		17.871	673.88		17.871	79.08		17.871	150.78
17.887	2803.86		17.887	822.3		17.887	75.84		17.887	95.04		17.887	4292.14		17.887	690.38		17.887	81.52		17.887	150.56
17.903	2674.94		17.903	786.88		17.903	73.08		17.903	97.9		17.903	4196.22		17.903	678.94		17.903	87.72		17.903	135.86
17.919	2625.26		17.919	797.38		17.919	75.44		17.919	94.88		17.919	4227.32		17.919	670.3		17.919	89		17.919	136.28
17.935	2614.52		17.935	777.2		17.935	79.68		17.935	96.04		17.935	4234.82		17.935	644.1		17.935	90.96		17.935	128.6
17.951	2640.78		17.951	759.1		17.951	82.1		17.951	87		17.951	4068.74		17.951	623.58		17.951	81.96		17.951	125.6
17.967	2663.82		17.967	752.28		17.967	81.04		17.967	91.74		17.967	3949.8		17.967	626.16		17.967	76.28		17.967	136.56
17.983	2738.36		17.983	735.44		17.983	76.38		17.983	106.34		17.983	4005.42		17.983	653.12		17.983	74.2		17.983	145.86
17.999	2787.24		17.999	722.48		17.999	71.98		17.999	115.64		17.999	4186.76		17.999	701.86		17.999	84.7		17.999	161.3
18.015	2692.82		18.015	701.08		18.015	76.5		18.015	110.46		18.015	4267.1		18.015	702.64		18.015	91.64		18.015	148.52
18.032	2656.32		18.032	763.12		18.032	77.48		18.032	98.6		18.032	4109.38		18.032	706.52		18.032	91.74		18.032	152.1
18.048	2580.68		18.048	780.62		18.048	83.76		18.048	113.1		18.048	4003.42		18.048	725.08		18.048	87.34		18.048	145.94
18.064	2583.22		18.064	834.88		18.064	82		18.064	114.8		18.064	3997.12		18.064	766.9		18.064	81.96		18.064	150.28
18.08	2588.52		18.08	825.5		18.08	80.82		18.08	107.8		18.08	4025.7		18.08	744.74		18.08	71.22		18.08	146
18.096	2721.06		18.096	827.52		18.096	71.26		18.096	95.16		18.096	4007.12		18.096	735.9		18.096	65.74		18.096	153.06
18.112	2837.82		18.112	835.66		18.112	69.2		18.112	96.38		18.112	3991.66		18.112	703.04		18.112	67.06		18.112	151.52
18.128	2883.96		18.128	834.42		18.128	73.96		18.128	101.12		18.128	3987.62		18.128	720.18		18.128	79.58		18.128	148.38
18.144	2807.68		18.144	814.14		18.144	76.26		18.144	101.26		18.144	4114.94		18.144	700.08		18.144	77.08		18.144	133.46
18.16	2739.9		18.16	817.62		18.16	68.96		18.16	103.34		18.16	4322.82		18.16	738.44		18.16	80.6		18.16	130.44
18.176	2588.96		18.176	847.94		18.176	66.68		18.176	99.28		18.176	4463.78		18.176	731.06		18.176	73.32		18.176	127.46
18.192	2668.74		18.192	884.14		18.192	70.34		18.192	94.36		18.192	4579.3		18.192	744.26		18.192	73.58		18.192	141.58
18.208	2578.38		18.208	862.58		18.208	72.78		18.208	89.88		18.208	4624.98		18.208	766.98		18.208	73.28		18.208	139.22
18.225	2519.56		18.225	880.8		18.225	69.86		18.225	97.38		18.225	4614.5		18.225	811.68		18.225	78.48		18.225	140.66
18.241	2487.98		18.241	856.34		18.241	62.6		18.241	108.1		18.241	4518.04		18.241	900.74		18.241	80.3		18.241	130.18
18.257	2527.56		18.257	842.7		18.257	59.1		18.257	112.38		18.257	4478.44		18.257	952.02		18.257	72.6		18.257	119.4
18.273	2721		18.273	803.1		18.273	61.54		18.273	107.94		18.273	4609.72		18.273	965.36		18.273	74.32		18.273	125.26
18.289	2674.38		18.289	811.36		18.289	62.62		18.289	104		18.289	4438.02		18.289	930.8		18.289	78.7		18.289	125.28
18.305	2732.24		18.305	802.82		18.305	65.2		18.305	99.22		18.305	4364.7		18.305	951.4		18.305	79.44		18.305	128.98
18.321	2661.58		18.321	802.18		18.321	61.46		18.321	97.2		18.321	4438.26		18.321	964.1		18.321	77.2		18.321	120.5
18.337	2662.24		18.337	759.44		18.337	65.98		18.337	93.38		18.337	4730.24		18.337	996.92		18.337	69.36		18.337	126.56
18.353	2635.66		18.353	789.12		18.353	65.12		18.353	93.3		18.353	4842.08		18.353	1017.66		18.353	73.56		18.353	132.02
18.369	2569.48		18.369	824.22		18.369	66.72		18.369	86.3		18.369	5056.48		18.369	1153.3		18.369	70.68		18.369	132.08
18.385	2592.72		18.385	841.6		18.385	66.84		18.385	94.12		18.385	5136.84		18.385	1135.54		18.385	70.6		18.385	128
18.401	2615.9		18.401	753.96		18.401	65.6		18.401	101.66		18.401	5130.24		18.401	1154.24		18.401	74.26		18.401	125.16
18.417	2726.3		18.417	727.96		18.417	62.92		18.417	108.1		18.417	4895.22		18.417	1132.72		18.417	76.6		18.417	117.24
18.434	2744.24		18.434	733.72		18.434	65.76		18.434	95.12		18.434	4747.08		18.434	1203.3		18.434	81.88		18.434	122.4
18.45	2768.54		18.45	795.36		18.45	77.44		18.45	98.5		18.45	4514.1		18.45	1208.4		18.45	77.08		18.45	132.04
18.466	2693.56		18.466	809.94		18.466	83.76		18.466	95.98		18.466	4568.88		18.466	1207.04		18.466	81.42		18.466	146.3
18.482	2573.54		18.482	795.16		18.482	80.66		18.482	94.28		18.482	4684.24		18.482	1267.02		18.482	80.94		18.482	156.42
18.498	2503.4		18.498	783.56		18.498	71.52		18.498	88.32		18.498	4883.74		18.498	1282.76		18.498	85.24		18.498	158.88
18.514	2538.52		18.514	774.86		18.514	63.72		18.514	84.84		18.514	4831.44		18.514	1278.6		18.514	85		18.514	151.44
18.53	2593.66		18.53	784.92		18.53	61.34		18.53	82.36		18.53	4927.3		18.53	1219.28		18.53	86.18		18.53	152.08
18.546	2557.14		18.546	779.2		18.546	64		18.546	94.52		18.546	4882.6		18.546	1167.16		18.546	88.5		18.546	157.7
18.562	2619.52		18.562	805.9		18.562	69.22		18.562	104.78		18.562	4818.88		18.562	1127.64		18.562	87.04		18.562	155.46
18.578	2627.2		18.578	856.48		18.578	72.4		18.578	102.58		18.578	4651.28		18.578	1079.22		18.578	85.66		18.578	139.6
18.594	2636.88		18.594	835		18.594	70.14		18.594	89.36		18.594	4589.62		18.594	1033.82		18.594	84.18		18.594	127.3
18.61	2561.9		18.61	821.6		18.61	64.84		18.61	86.94		18.61	4471.54		18.61	1016.82		18.61	91.66		18.61	130.62
18.626	2595.86		18.626	797		18.626	67.22		18.626	90.9		18.626	4425		18.626	1001.3		18.626	89.38		18.626	125.28
18.643	2550.34		18.643	796.56		18.643	69.76		18.643	94.3		18.643	4543.32		18.643	965.46		18.643	85.76		18.643	121.76
18.659	2509		18.659	772.88		18.659	71.46		18.659	94.52		18.659	4558.06		18.659	875.54		18.659	83.46		18.659	116.32
18.675	2480.1		18.675	753		18.675	66.94		18.675	94.48		18.675	4640.42		18.675	844.22		18.675	88.88		18.675	118.44
18.691	2505.06		18.691	768.96		18.691	67.1		18.691	95.34		18.691	4377.1		18.691	818.74		18.691	80.56		18.691	122.78
18.707	2558.08		18.707	784.84		18.707	68.24		18.707	96.56		18.707	4303.38		18.707	822.92		18.707	71.16		18.707	127.86
18.723	2474.16		18.723	794.94		18.723	74.56		18.723	97.3		18.723	4189.32		18.723	773.76		18.723	70.88		18.723	154.5
18.739	2475.4		18.739	791.5		18.739	73.08		18.739	92.68		18.739	4308.08		18.739	745.32		18.739	75.5		18.739	164.42
18.755	2440.66		18.755	774.64		18.755	72.3		18.755	91.62		18.755	4195.88		18.755	733.42		18.755	83.52		18.755	165.2
18.771	2597.96		18.771	791.78		18.771	66.1		18.771	89.5		18.771	4163.52		18.771	748.5		18.771	86.48		18.771	154.38
18.787	2512.5		18.787	800.44		18.787	67.82		18.787	85.74		18.787	4088.12		18.787	743.84		18.787	86.74		18.787	139.8
18.803	2535.3		18.803	806.94		18.803	71.5		18.803	89.22		18.803	4038.88		18.803	727.94		18.803	82.24		18.803	143.16
18.819	2551.94		18.819	791.74		18.819	72.88		18.819	91.54		18.819	3936.8		18.819	735.72		18.819	76.48		18.819	125.74
18.835	2618.86		18.835	784.62		18.835	74.26		18.835	95.26		18.835	3802.08		18.835	726.94		18.835	74.48		18.835	133.16
18.852	2495.4		18.852	798.88		18.852	71.32		18.852	92.14		18.852	3809.8		18.852	687.3		18.852	70.5		18.852	135.02
18.868	2452.14		18.868	793.4		18.868	78.14		18.868	86.2		18.868	3923.76		18.868	669.88		18.868	73.78		18.868	139.22
18.884	2618.86		18.884	788.46		18.884	83.02		18.884	81.34		18.884	4122.5		18.884	662.08		18.884	78.84		18.884	136.2
18.9	2749.04		18.9	787.36		18.9	78.5		18.9	93.46		18.9	4399.44		18.9	680.34		18.9	80.34		18.9	131.84
18.916	2613.86		18.916	772.64		18.916	70.82		18.916	93.48		18.916	4261.1		18.916	687.36		18.916	78		18.916	138.26
18.932	2469.58		18.932	793.86		18.932	62.04		18.932	91.32		18.932	4267.1		18.932	715.28		18.932	81.14		18.932	125.56
18.948	2478.3		18.948	802.72		18.948	64.22		18.948	83.1		18.948	4094.16		18.948	716.64		18.948	82.8		18.948	115.88
18.964	2663.72		18.964	835.14		18.964	64.92		18.964	93.02		18.964	4064.92		18.964	690.36		18.964	78.22		18.964	120.76
18.98	2654.72		18.98	817.02		18.98	72.8		18.98	97.52		18.98	3972.12		18.98	697.92		18.98	75.46		18.98	114.28
18.996	2594.34		18.996	812.02		18.996	70.52		18.996	93.26		18.996	4029.72		18.996	693.62		18.996	73.18		18.996	117
19.012	2446.94		19.012	763.54		19.012	72.64		19.012	91.78		19.012	4081.66		19.012	724.9		19.012	79.36		19.012	117.04
19.028	2506.3		19.028	768.38		19.028	69.54		19.028	94.38		19.028	4347.6		19.028	699.58		19.028	74.02		19.028	140.52
19.045	2518.22		19.045	751		19.045	75.6		19.045	95.54		19.045	4291.68		19.045	658.3		19.045	83.28		19.045	132.32
19.061	2549.8		19.061	772.42		19.061	68.6		19.061	95.66		19.061	4179		19.061	599.74		19.061	80.6		19.061	133.88
19.077	2449.08		19.077	899.24		19.077	74.54		19.077	96.16		19.077	3832.96		19.077	617.56		19.077	84.08		19.077	139.32
19.093	2617.98		19.093	953.04		19.093	75.12		19.093	96.16		19.093	3810.9		19.093	665.82		19.093	70.48		19.093	141.28
19.109	2619.36		19.109	967.34		19.109	77.9		19.109	90.72		19.109	3802.58		19.109	702.06		19.109	69.98		19.109	137.94
19.125	2662.42		19.125	844.28		19.125	73.48		19.125	89.52		19.125	3919.72		19.125	679.12		19.125	73.7		19.125	134.82
19.141	2478.56		19.141	831.82		19.141	74.8		19.141	101.52		19.141	4131.8		19.141	666.48		19.141	80.48		19.141	133.06
19.157	2547.98		19.157	811.08		19.157	80.02		19.157	103.84		19.157	4133.5		19.157	655.66		19.157	75.96		19.157	128.18
19.173	2500.2		19.173	815.96		19.173	81.8		19.173	94.36		19.173	4039.74		19.173	659.46		19.173	64.58		19.173	131.6
19.189	2551.16		19.189	844.02		19.189	81.88		19.189	80.5		19.189	3855.36		19.189	649.26		19.189	68.76		19.189	141.58
19.205	2555.94		19.205	816		19.205	78.62		19.205	84.48		19.205	3916.8		19.205	665.94		19.205	73.04		19.205	144.6
19.221	2669.46		19.221	776.26		19.221	71.06		19.221	93.9		19.221	3782		19.221	670.66		19.221	76.46		19.221	141.28
19.237	2636.26		19.237	734.5		19.237	62.74		19.237	99.98		19.237	3889.66		19.237	665.94		19.237	71.74		19.237	138.36
19.254	2609.1		19.254	763.42		19.254	56.92		19.254	110.08		19.254	3844		19.254	620.58		19.254	73.14		19.254	126.78
19.27	2545.74		19.27	777.76		19.27	67.46		19.27	113.1		19.27	3847.12		19.27	605.38		19.27	70.06		19.27	116.76
19.286	2625.34		19.286	785.44		19.286	78.64		19.286	115.26		19.286	3767		19.286	623.78		19.286	71.68		19.286	113.86
19.302	2587.74		19.302	736.94		19.302	86.58		19.302	101.5		19.302	3932.6		19.302	657.06		19.302	71.16		19.302	110.88
19.318	2533.6		19.318	726.82		19.318	86.8		19.318	94.4		19.318	4049.58		19.318	662.76		19.318	76.76		19.318	107.36
19.334	2457.86		19.334	723.1		19.334	82.96		19.334	82.22		19.334	3953.82		19.334	617.02		19.334	74.28		19.334	105.16
19.35	2569.38		19.35	791.46		19.35	83.52		19.35	85.44		19.35	3807.4		19.35	574.16		19.35	71.82		19.35	115.64
19.366	2647.1		19.366	793.9		19.366	88.96		19.366	115.52		19.366	3768.6		19.366	594.22		19.366	72.56		19.366	122.9
19.382	2623.88		19.382	806.18		19.382	92.74		19.382	135.52		19.382	3825.72		19.382	635.4		19.382	70.98		19.382	128.98
19.398	2615.18		19.398	785.98		19.398	89.3		19.398	129.78		19.398	3894.68		19.398	693		19.398	71.1		19.398	127.92
19.414	2592.94		19.414	806.82		19.414	80.24		19.414	95.4		19.414	3906.62		19.414	706.94		19.414	72.56		19.414	132.16
19.43	2543.38		19.43	774.76		19.43	83.16		19.43	80		19.43	3890.9		19.43	695.96		19.43	72.96		19.43	127.76
19.446	2417.48		19.446	786.44		19.446	83.94		19.446	77.1		19.446	3892.78		19.446	656.86		19.446	77.18		19.446	125.46
19.463	2439.46		19.463	800.82		19.463	84.1		19.463	80.68		19.463	3926.2		19.463	675.26		19.463	72.5		19.463	118.88
19.479	2549.82		19.479	832.26		19.479	77.06		19.479	89.94		19.479	3957.98		19.479	726.98		19.479	76.66		19.479	127.62
19.495	2602.54		19.495	793.16		19.495	73.58		19.495	93.38		19.495	3844.2		19.495	713.24		19.495	76.68		19.495	126.64
19.511	2558.28		19.511	760.4		19.511	68.08		19.511	95.4		19.511	3962.04		19.511	633.9		19.511	79.78		19.511	120.64
19.527	2536.54		19.527	733.64		19.527	69.12		19.527	84.8		19.527	4047.78		19.527	616.3		19.527	82.84		19.527	111.84
19.543	2589.1		19.543	743.38		19.543	70		19.543	79.8		19.543	4137.86		19.543	629.68		19.543	85.12		19.543	110.78
19.559	2612.74		19.559	793		19.559	69.92		19.559	80.52		19.559	4150.94		19.559	651.52		19.559	83.68		19.559	120.34
19.575	2593.36		19.575	829.7		19.575	65.64		19.575	83.44		19.575	4152.72		19.575	645.9		19.575	73.88		19.575	118.78
19.591	2530.02		19.591	845.62		19.591	71.16		19.591	87.9		19.591	3937.88		19.591	658.86		19.591	68.56		19.591	115.66
19.607	2468.98		19.607	820.38		19.607	73.88		19.607	94.68		19.607	3754.7		19.607	642.92		19.607	68.32		19.607	105.26
19.623	2572.76		19.623	787.88		19.623	91.02		19.623	101.76		19.623	3675.62		19.623	611.88		19.623	71.6		19.623	97.38
19.639	2533.38		19.639	770.12		19.639	87.72		19.639	105.66		19.639	3839.16		19.639	613.3		19.639	74.88		19.639	101.06
19.655	2549.82		19.655	755.6		19.655	88.02		19.655	99		19.655	3812.96		19.655	633.8		19.655	75.12		19.655	106.66
19.672	2419.88		19.672	758.88		19.672	68.7		19.672	109.62		19.672	3815.72		19.672	668.88		19.672	72.02		19.672	117.82
19.688	2487.68		19.688	736.3		19.688	65.54		19.688	100.42		19.688	3756.6		19.688	649.48		19.688	71.04		19.688	123.12
19.704	2508.82		19.704	737.04		19.704	70.58		19.704	98.3		19.704	3667.82		19.704	625.6		19.704	71.76		19.704	136.4
19.72	2511.96		19.72	771.54		19.72	71.98		19.72	85.82		19.72	3745.48		19.72	612.56		19.72	79.1		19.72	119.36
19.736	2467.1		19.736	795.88		19.736	75.88		19.736	94.18		19.736	3812.3		19.736	641.88		19.736	83.42		19.736	114.1
19.752	2417.6		19.752	808.08		19.752	71.34		19.752	92.96		19.752	4138.64		19.752	657.6		19.752	90.62		19.752	111.44
19.768	2430.64		19.768	821.92		19.768	71.6		19.768	93.04		19.768	4084.92		19.768	665.64		19.768	85.96		19.768	161.24
19.784	2443.32		19.784	818.66		19.784	70.86		19.784	91.76		19.784	4196.14		19.784	678.56		19.784	92.56		19.784	175.46
19.8	2536.28		19.8	814.38		19.8	71.68		19.8	92.52		19.8	3991.94		19.8	688.2		19.8	87.78		19.8	173.24
19.816	2607.02		19.816	757.78		19.816	77.14		19.816	95.64		19.816	4009.54		19.816	669.88		19.816	85.14		19.816	147.14
19.832	2665.66		19.832	785.32		19.832	74.6		19.832	98.84		19.832	3854.46		19.832	648.66		19.832	67.54		19.832	133.88
19.848	2603.02		19.848	784.24		19.848	75.92		19.848	95.12		19.848	3856.1		19.848	680.06		19.848	71.9		19.848	117.94
19.865	2565.6		19.865	799.2		19.865	73.28		19.865	98.7		19.865	3816.44		19.865	737.68		19.865	71.6		19.865	112.12
19.881	2765.04		19.881	806.24		19.881	74.64		19.881	99.82		19.881	3997.86		19.881	792.26		19.881	78.62		19.881	128.78
19.897	2763.5		19.897	829.66		19.897	72.02		19.897	102.72		19.897	4064.64		19.897	798.4		19.897	77.6		19.897	138.96
19.913	2694.04		19.913	787.22		19.913	73.28		19.913	95.4		19.913	4105.38		19.913	752.56		19.913	78.06		19.913	134.72
19.929	2459.3		19.929	740.9		19.929	68.5		19.929	93.9		19.929	3904.76		19.929	726.3		19.929	70.36		19.929	119.56
19.945	2457.1		19.945	727.54		19.945	67.36		19.945	93.26		19.945	4042.74		19.945	721.66		19.945	72.06		19.945	115.08
19.961	2438.66		19.961	771.5		19.961	65.54		19.961	101.34		19.961	4248.34		19.961	756		19.961	73.4		19.961	109.22
19.977	2412.4		19.977	765.58		19.977	68.68		19.977	103.02		19.977	4452.58		19.977	740.72		19.977	75.76		19.977	103.42
19.993	2414.3		19.993	762		19.993	71.12		19.993	103.1		19.993	4366.16		19.993	710.78		19.993	70.58		19.993	117.5
20.009	2425.72		20.009	739.34		20.009	70.22		20.009	95.42		20.009	4267.74		20.009	686.18		20.009	73.14		20.009	118.4
20.025	2377.28		20.025	743.3		20.025	69.12		20.025	103.4		20.025	4230.34		20.025	689.04		20.025	75.08		20.025	123.54
20.041	2356.44		20.041	757.96		20.041	70		20.041	104.52		20.041	4249.2		20.041	683.24		20.041	81.5		20.041	109.24
20.057	2337.98		20.057	792.3		20.057	69.42		20.057	103.52		20.057	4441.12		20.057	688.78		20.057	81.42		20.057	118.42
20.074	2367.38		20.074	776.26		20.074	79.76		20.074	93.08		20.074	4633.26		20.074	699.72		20.074	85		20.074	120.52
20.09	2299.82		20.09	804.42		20.09	73.62		20.09	98.22		20.09	4699.94		20.09	743.1		20.09	84.98		20.09	122.22
20.106	2303.32		20.106	787.92		20.106	75.88		20.106	96.04		20.106	4491.84		20.106	761.6		20.106	80.76		20.106	112.68
20.122	2266.14		20.122	801.66		20.122	64.82		20.122	93.72		20.122	4316.54		20.122	746.26		20.122	82.16		20.122	112.88
20.138	2305.18		20.138	733.38		20.138	67.04		20.138	84.66		20.138	4218.32		20.138	733.72		20.138	79.66		20.138	104.82
20.154	2279.74		20.154	753.86		20.154	67.72		20.154	85.4		20.154	4320.32		20.154	731.76		20.154	87.42		20.154	104.4
20.17	2362.52		20.17	739.12		20.17	73.04		20.17	96.12		20.17	4525.78		20.17	777.5		20.17	79.1		20.17	100.28
20.186	2419.72		20.186	756.02		20.186	74.3		20.186	99.74		20.186	4721.52		20.186	774.7		20.186	80.5		20.186	109.16
20.202	2445.1		20.202	708.8		20.202	71.74		20.202	102		20.202	4789.12		20.202	766.7		20.202	74.88		20.202	105.54
20.218	2432.58		20.218	746.22		20.218	67.66		20.218	92.06		20.218	4739.18		20.218	719.3		20.218	73.46		20.218	103.2
20.234	2354.02		20.234	776.14		20.234	68.14		20.234	93.72		20.234	4624.6		20.234	708.42		20.234	65.56		20.234	117.98
20.25	2347.6		20.25	774.36		20.25	63.08		20.25	90.4		20.25	4484.68		20.25	710.84		20.25	68.48		20.25	133.02
20.266	2409.16		20.266	715.76		20.266	67.36		20.266	104.66		20.266	4375.86		20.266	708.14		20.266	69.62		20.266	133.34
20.283	2463.06		20.283	696.62		20.283	70.64		20.283	113.68		20.283	4390.98		20.283	680.44		20.283	67.34		20.283	116.94
20.299	2468.88		20.299	694.84		20.299	76.18		20.299	117.78		20.299	4546.06		20.299	649.42		20.299	58.78		20.299	108.24
20.315	2414.14		20.315	691.92		20.315	72.9		20.315	104.28		20.315	4496.16		20.315	659.1		20.315	61.04		20.315	108.18
20.331	2417.76		20.331	676.32		20.331	71.92		20.331	94.18		20.331	4429.74		20.331	727.44		20.331	68.82		20.331	99.68
20.347	2356.36		20.347	697.88		20.347	72.88		20.347	91.98		20.347	4295.64		20.347	777.46		20.347	81.52		20.347	101.12
20.363	2386.54		20.363	729.12		20.363	70.1		20.363	95.04		20.363	4239.02		20.363	761.3		20.363	87.68		20.363	100.46
20.379	2391.8		20.379	762.42		20.379	74.06		20.379	92.6		20.379	4240.84		20.379	732.46		20.379	91.16		20.379	108.3
20.395	2495.28		20.395	779.88		20.395	77.02		20.395	88.14		20.395	4258.84		20.395	716.12		20.395	80.82		20.395	101.9
20.411	2531		20.411	757.36		20.411	81.68		20.411	91.44		20.411	4321.68		20.411	713.62		20.411	73.86		20.411	98.82
20.427	2602.28		20.427	744.5		20.427	73.84		20.427	98.46		20.427	4269.94		20.427	676.66		20.427	67.2		20.427	103
20.443	2535.76		20.443	719.72		20.443	70.82		20.443	105.9		20.443	4110.04		20.443	675.64		20.443	61.4		20.443	116.54
20.459	2527.2		20.459	718.64		20.459	79.46		20.459	110.5		20.459	4220.12		20.459	690.04		20.459	57.4		20.459	124.32
20.475	2560.14		20.475	750.98		20.475	81.82		20.475	110.8		20.475	4218.2		20.475	715.48		20.475	58.5		20.475	131.06
20.492	2502.04		20.492	764.76		20.492	80.64		20.492	105.74		20.492	4385.88		20.492	728.98		20.492	65.98		20.492	129.54
20.508	2342.98		20.508	782.48		20.508	82.38		20.508	138.1		20.508	4161.76		20.508	716.46		20.508	75.02		20.508	129.1
20.524	2272.44		20.524	783.62		20.524	84.84		20.524	144.08		20.524	4058.7		20.524	703.48		20.524	75.42		20.524	125.12
20.54	2340.56		20.54	805.46		20.54	78.86		20.54	146.48		20.54	3989.18		20.54	676.7		20.54	81.94		20.54	133.12
20.556	2435.1		20.556	815.96		20.556	69.48		20.556	106.18		20.556	4049.76		20.556	671.34		20.556	79.4		20.556	119.08
20.572	2487.22		20.572	782.24		20.572	65.12		20.572	109.58		20.572	4004.92		20.572	663.94		20.572	80.96		20.572	109.56
20.588	2476.68		20.588	756.78		20.588	66.36		20.588	103.2		20.588	4143.04		20.588	651.78		20.588	75.36		20.588	99.6
20.604	2466.4		20.604	726.1		20.604	66.62		20.604	110.84		20.604	4149.18		20.604	615.76		20.604	81.96		20.604	112.1
20.62	2435.8		20.62	780.22		20.62	77.16		20.62	113.68		20.62	4080.38		20.62	589.2		20.62	80.8		20.62	103.3
20.636	2480.28		20.636	775.38		20.636	85.64		20.636	117.84		20.636	3749.48		20.636	617.46		20.636	78.6		20.636	102.08
20.652	2410.2		20.652	756.38		20.652	78.82		20.652	108.28		20.652	3799.28		20.652	639.88		20.652	71.54		20.652	100.88
20.668	2350.74		20.668	682.7		20.668	72.42		20.668	112.84		20.668	3801.74		20.668	684.42		20.668	69.1		20.668	107.16
20.685	2326.06		20.685	716.48		20.685	71.28		20.685	110.08		20.685	3921.6		20.685	720.18		20.685	70.84		20.685	99.18
20.701	2426.18		20.701	736.34		20.701	77.1		20.701	106.88		20.701	3941.94		20.701	704.56		20.701	74.2		20.701	97.34
20.717	2455.1		20.717	756.54		20.717	78.92		20.717	102.08		20.717	3834.52		20.717	643.62		20.717	75		20.717	107.4
20.733	2618.04		20.733	739.42		20.733	81.4		20.733	100.04		20.733	3806.16		20.733	643.88		20.733	66		20.733	113.04
20.749	2657.26		20.749	725.12		20.749	80.58		20.749	104.24		20.749	3702.54		20.749	658		20.749	59.44		20.749	123.72
20.765	2683.36		20.765	751.4		20.765	76.3		20.765	89.24		20.765	3921.18		20.765	683.88		20.765	58.4		20.765	132.14
20.781	2504.66		20.781	802.24		20.781	71.98		20.781	103.44		20.781	3894.04		20.781	649.34		20.781	64.7		20.781	132.18
20.797	2424.7		20.797	814.54		20.797	73.4		20.797	102.46		20.797	3889.56		20.797	663.34		20.797	68.02		20.797	110.5
20.813	2369.86		20.813	789.1		20.813	67.4		20.813	107.84		20.813	3759.98		20.813	634.54		20.813	68.42		20.813	89.64
20.829	2411.92		20.829	749.22		20.829	63.02		20.829	100.98		20.829	3891.8		20.829	607.32		20.829	64.88		20.829	92.4
20.845	2480.9		20.845	747.16		20.845	63.62		20.845	95.28		20.845	3997.06		20.845	614.1		20.845	67.28		20.845	109.02
20.861	2463.2		20.861	738.64		20.861	72.22		20.861	84.98		20.861	3978.24		20.861	641.58		20.861	66.14		20.861	117.16
20.877	2522.44		20.877	715.04		20.877	78.84		20.877	69.54		20.877	3837.52		20.877	696.86		20.877	62.86		20.877	116.22
20.894	2522.58		20.894	724.02		20.894	81.18		20.894	78.2		20.894	3803.22		20.894	698.62		20.894	59.2		20.894	102.88
20.91	2533.92		20.91	735.12		20.91	74.82		20.91	80.2		20.91	3895.06		20.91	674.52		20.91	66.78		20.91	107.88
20.926	2371.1		20.926	781.32		20.926	71.78		20.926	83.24		20.926	3937.5		20.926	624.82		20.926	72.56		20.926	114.22
20.942	2389.2		20.942	770.9		20.942	70.8		20.942	99.82		20.942	3962.82		20.942	595.16		20.942	77.16		20.942	123.92
20.958	2398.56		20.958	787.28		20.958	75.82		20.958	111.72		20.958	3949.76		20.958	614.82		20.958	79.62		20.958	113.04
20.974	2484.78		20.974	754.2		20.974	74.2		20.974	115.14		20.974	3880.2		20.974	624.06		20.974	75		20.974	112.34
20.99	2448.46		20.99	752.86		20.99	81.56		20.99	89.9		20.99	3862.92		20.99	602.32		20.99	77.58		20.99	100.1
21.006	2519.66		21.006	732.54		21.006	80.42		21.006	91.24		21.006	3903.42		21.006	583.76		21.006	74.32		21.006	100.38
21.022	2561.54		21.022	749.14		21.022	83.08		21.022	98.9		21.022	3933.36		21.022	608.04		21.022	80.86		21.022	90.56
21.038	2546.92		21.038	755.54		21.038	75.32		21.038	108.58		21.038	3953.06		21.038	633.58		21.038	76.52		21.038	92.8
21.054	2458.9		21.054	748.5		21.054	71.56		21.054	103.1		21.054	6050.82		21.054	1612.08		21.054	75.08		21.054	103.18
21.07	2350.72		21.07	746.66		21.07	69.12		21.07	87.62		21.07	7085.74		21.07	2189.4		21.07	100.86		21.07	189.4
21.086	2394.44		21.086	715.64		21.086	70.22		21.086	92.42		21.086	7438.42		21.086	2483.5		21.086	114.92		21.086	232
21.103	2366.9		21.103	738.38		21.103	73.52		21.103	94.46		21.103	5809.36		21.103	1750.84		21.103	121.34		21.103	227.12
21.119	2362.52		21.119	759.18		21.119	72.16		21.119	102.52		21.119	5405.22		21.119	1438.92		21.119	93.18		21.119	144.62
21.135	2368.84		21.135	784.6		21.135	75		21.135	100.18		21.135	5043.62		21.135	1155.48		21.135	90.5		21.135	123.3
21.151	2454.16		21.151	777.92		21.151	73.16		21.151	105.22		21.151	4894.58		21.151	1018.58		21.151	82.42		21.151	113.34
21.167	2489.94		21.167	754.48		21.167	74.86		21.167	96.02		21.167	4675.7		21.167	974.2		21.167	82.5		21.167	130.18
21.183	2457.08		21.183	734.2		21.183	74.44		21.183	91.84		21.183	4275.24		21.183	913.24		21.183	76.32		21.183	133.08
21.199	2400.02		21.199	722.2		21.199	80.14		21.199	95.44		21.199	4036.5		21.199	834.56		21.199	79.64		21.199	133.88
21.215	2374.04		21.215	769.36		21.215	76.58		21.215	96.24		21.215	4109.98		21.215	773.24		21.215	79.52		21.215	110.12
21.231	2325.2		21.231	765.54		21.231	71.28		21.231	89.52		21.231	4250.7		21.231	760.08		21.231	82.42		21.231	107.14
21.247	2316.1		21.247	731.4		21.247	74.86		21.247	82.82		21.247	4179.26		21.247	748.16		21.247	85.34		21.247	110.62
21.263	2313.46		21.263	683.46		21.263	80.82		21.263	91.14		21.263	4112.96		21.263	762.44		21.263	82.84		21.263	116.76
21.279	2256.02		21.279	708.26		21.279	82.82		21.279	103.12		21.279	3864.72		21.279	729.76		21.279	80.68		21.279	122.26
21.295	2277.36		21.295	726.56		21.295	71.76		21.295	105.94		21.295	3676.12		21.295	720.1		21.295	73.92		21.295	126.02
21.312	2234.28		21.312	725.52		21.312	66.96		21.312	104.84		21.312	3641.66		21.312	704.96		21.312	75.22		21.312	121.48
21.328	2338.44		21.328	711.64		21.328	68.08		21.328	109.8		21.328	3672.76		21.328	701.46		21.328	82.32		21.328	113.86
21.344	2387.46		21.344	705.24		21.344	72.98		21.344	110.82		21.344	3781.94		21.344	704.16		21.344	85.44		21.344	114.56
21.36	2439.24		21.36	713.32		21.36	70.24		21.36	105.82		21.36	3841.22		21.36	704.66		21.36	80.58		21.36	116.68
21.376	2363.1		21.376	733.12		21.376	73.84		21.376	94.58		21.376	3833.24		21.376	704.6		21.376	71.28		21.376	115.12
21.392	2294.12		21.392	764.7		21.392	67.28		21.392	106.1		21.392	3800.1		21.392	699.4		21.392	72.86		21.392	103.46
21.408	2242.36		21.408	779.78		21.408	69.62		21.408	110.38		21.408	3794.56		21.408	677.02		21.408	75.34		21.408	113.62
21.424	2307.16		21.424	777.26		21.424	71.26		21.424	104.34		21.424	3875.76		21.424	663.1		21.424	72.86		21.424	104.22
21.44	2320.7		21.44	744.16		21.44	79.22		21.44	98.04		21.44	3777.8		21.44	657.54		21.44	70.6		21.44	112.02
21.456	2351.74		21.456	721.12		21.456	83.2		21.456	91.2		21.456	3672.44		21.456	654.24		21.456	73.7		21.456	107.12
21.472	2327.8		21.472	714.06		21.472	74.56		21.472	96.24		21.472	3670.2		21.472	647.26		21.472	86.76		21.472	128.3
21.488	2356.88		21.488	729.1		21.488	78.12		21.488	90.06		21.488	3666.5		21.488	628.94		21.488	93.74		21.488	125.84
21.505	2393.04		21.505	749.04		21.505	80.56		21.505	88.12		21.505	3686.82		21.505	665.72		21.505	94.48		21.505	115.3
21.521	2327.14		21.521	738.72		21.521	81.08		21.521	89.66		21.521	3743.54		21.521	663.58		21.521	81.26		21.521	95.12
21.537	2300.36		21.537	752.68		21.537	71.42		21.537	103.06		21.537	3802.84		21.537	668.54		21.537	75.02		21.537	86.64
21.553	2316.46		21.553	755.14		21.553	70.8		21.553	158.5		21.553	3802.06		21.553	655.6		21.553	68.9		21.553	93.64
21.569	2346.64		21.569	766.7		21.569	79.44		21.569	164.52		21.569	3722.2		21.569	644.94		21.569	69.08		21.569	100.56
21.585	2258.74		21.585	773.3		21.585	84.16		21.585	154.94		21.585	3687.3		21.585	621.42		21.585	68.62		21.585	107.54
21.601	2179.9		21.601	787.24		21.601	77.2		21.601	111.88		21.601	3701.48		21.601	601.16		21.601	81.68		21.601	107.82
21.617	2230.74		21.617	769.46		21.617	70.82		21.617	97.82		21.617	3765.7		21.617	660.16		21.617	92.72		21.617	105.14
21.633	2271.38		21.633	748.76		21.633	68.06		21.633	95.16		21.633	3757.98		21.633	683.12		21.633	87.44		21.633	110.3
21.649	2272.76		21.649	736.58		21.649	75.26		21.649	93.36		21.649	3681.24		21.649	729.46		21.649	76.84		21.649	117.68
21.665	2252.48		21.665	782.78		21.665	78.4		21.665	108.86		21.665	3654.28		21.665	677.86		21.665	77.4		21.665	118.22
21.681	2335.04		21.681	810.16		21.681	73.8		21.681	107.14		21.681	3636.78		21.681	665.52		21.681	86.62		21.681	116
21.697	2369.68		21.697	856.56		21.697	68.18		21.697	104.12		21.697	3705.76		21.697	607.86		21.697	83.54		21.697	112.04
21.714	2375.58		21.714	845.64		21.714	66.64		21.714	102.16		21.714	3653.7		21.714	609.82		21.714	74.58		21.714	115.06
21.73	2383.36		21.73	848.46		21.73	70.64		21.73	105.82		21.73	3594.04		21.73	614.84		21.73	71.08		21.73	120.14
21.746	2434.28		21.746	826.3		21.746	70.28		21.746	108.9		21.746	3524.42		21.746	636.28		21.746	72.68		21.746	122.56
21.762	2417.14		21.762	809.38		21.762	72.88		21.762	99.4		21.762	3606.1		21.762	665.82		21.762	74.78		21.762	115.74
21.778	2347.74		21.778	799.48		21.778	75.8		21.778	95.2		21.778	3643.74		21.778	697.66		21.778	72.32		21.778	118.82
21.794	2380.92		21.794	798.44		21.794	70.64		21.794	91.18		21.794	3565.48		21.794	669.02		21.794	71.8		21.794	126.44
21.81	2419.42		21.81	814.48		21.81	65.34		21.81	94.54		21.81	3524.3		21.81	607.4		21.81	74.28		21.81	135.86
21.826	2488.62		21.826	790.48		21.826	67.76		21.826	95.78		21.826	3663.66		21.826	583.84		21.826	73.4		21.826	114.72
21.842	2432.66		21.842	839.04		21.842	79.06		21.842	95.7		21.842	3721.76		21.842	629.32		21.842	75.7		21.842	106.36
21.858	2451.84		21.858	829.52		21.858	80.24		21.858	94.84		21.858	3730.2		21.858	662.64		21.858	72.72		21.858	100.06
21.874	2419.08		21.874	865.82		21.874	81		21.874	93.78		21.874	3698.06		21.874	649.62		21.874	73.96		21.874	104.4
21.89	2413.1		21.89	782.92		21.89	76.68		21.89	101		21.89	3728.52		21.89	617.78		21.89	72.72		21.89	107.38
21.906	2341.2		21.906	790.72		21.906	74.16		21.906	103.3		21.906	3684.54		21.906	617.1		21.906	75.02		21.906	114.5
21.923	2324.08		21.923	756.08		21.923	73.04		21.923	106.66		21.923	3689.96		21.923	609.4		21.923	78.76		21.923	116.98
21.939	2331.24		21.939	764.72		21.939	76.98		21.939	96.94		21.939	3669.76		21.939	601.04		21.939	79.6		21.939	111.18
21.955	2433.8		21.955	741.3		21.955	78.28		21.955	98.72		21.955	3643.24		21.955	564.94		21.955	77.14		21.955	112.52
21.971	2337.38		21.971	737.78		21.971	72.94		21.971	98.9		21.971	3609.54		21.971	562.26		21.971	68.56		21.971	104.4
21.987	2266.84		21.987	714.36		21.987	78.92		21.987	106.06		21.987	3521		21.987	588.46		21.987	61.2		21.987	117.3
22.003	2165.46		22.003	737.04		22.003	84.04		22.003	95.56		22.003	3431.74		22.003	615.66		22.003	60.12		22.003	105.42
22.019	2224.2		22.019	756.9		22.019	81.7		22.019	98.48		22.019	3388.04		22.019	624.92		22.019	65.22		22.019	105.4
22.035	2172.84		22.035	815.78		22.035	69.28		22.035	100.2		22.035	3328.44		22.035	608.64		22.035	67.08		22.035	95.68
22.051	2163.76		22.051	783.94		22.051	64.24		22.051	106.48		22.051	3330.06		22.051	633.86		22.051	67.5		22.051	107.06
22.067	2215.94		22.067	770.78		22.067	66.82		22.067	95		22.067	3454.82		22.067	628.92		22.067	68.62		22.067	111.16
22.083	2204.48		22.083	723.64		22.083	75.16		22.083	96.2		22.083	3610.04		22.083	648.98		22.083	73.4		22.083	104.18
22.099	2262.82		22.099	718.1		22.099	77.52		22.099	89.58		22.099	3595.94		22.099	633.46		22.099	73.04		22.099	98.78
22.115	2283.78		22.115	736.26		22.115	73.12		22.115	92.28		22.115	3513.3		22.115	642.24		22.115	73.16		22.115	95.84
22.132	2348.42		22.132	744.7		22.132	65.24		22.132	77.52		22.132	3579.38		22.132	651.56		22.132	70.6		22.132	91.06
22.148	2316.14		22.148	774.96		22.148	64.24		22.148	83.54		22.148	3635		22.148	662.56		22.148	69.46		22.148	85.84
22.164	2275.94		22.164	736.72		22.164	65.18		22.164	85.16		22.164	3576.46		22.164	697.5		22.164	64.66		22.164	87.32
22.18	2296.88		22.18	733.32		22.18	66.98		22.18	103.88		22.18	3540.34		22.18	683.16		22.18	65.08		22.18	102.76
22.196	2294.02		22.196	693.3		22.196	70.22		22.196	97.5		22.196	3466.08		22.196	676.18		22.196	74.14		22.196	110.86
22.212	2365.5		22.212	700.8		22.212	68.96		22.212	102.64		22.212	3765.4		22.212	702.78		22.212	75.14		22.212	120.16
22.228	2363		22.228	715.8		22.228	64.82		22.228	105.48		22.228	3881.04		22.228	751.76		22.228	101.44		22.228	146.6
22.244	2425.92		22.244	736.54		22.244	64.82		22.244	117.64		22.244	3942.24		22.244	773.38		22.244	102.76		22.244	153.28
22.26	2360.8		22.26	756.8		22.26	68.96		22.26	105.84		22.26	3697.04		22.26	716.94		22.26	101.26		22.26	138
22.276	2320.4		22.276	746.66		22.276	82.88		22.276	118.44		22.276	3694.96		22.276	678.58		22.276	75.94		22.276	99.84
22.292	2179.46		22.292	737.84		22.292	82.52		22.292	132.86		22.292	3624.82		22.292	666.84		22.292	72.36		22.292	87.94
22.308	2146.6		22.308	711.6		22.308	81.44		22.308	144.04		22.308	3533.08		22.308	641.34		22.308	70.54		22.308	87.36
22.325	2204		22.325	704.94		22.325	71.04		22.325	129.24		22.325	3453.74		22.325	662.66		22.325	71.96		22.325	99.72
22.341	2287.72		22.341	746.2		22.341	71.88		22.341	125.68		22.341	3393.1		22.341	651.88		22.341	72.44		22.341	103.16
22.357	2285.88		22.357	796		22.357	77.34		22.357	114.44		22.357	3413.86		22.357	665.56		22.357	71.86		22.357	113.88
22.373	2215.76		22.373	813.74		22.373	76.06		22.373	104.84		22.373	3477.4		22.373	610.08		22.373	68.22		22.373	108
22.389	2213.3		22.389	758.94		22.389	72.76		22.389	98.22		22.389	3735.66		22.389	660		22.389	67.56		22.389	112.1
22.405	2248.32		22.405	771.1		22.405	68.52		22.405	107.8		22.405	3746.76		22.405	686.2		22.405	71.88		22.405	94.36
22.421	2249.88		22.421	808.8		22.421	73.56		22.421	121.74		22.421	3745.64		22.421	686.08		22.421	75.12		22.421	90.32
22.437	2213.68		22.437	856.76		22.437	76.74		22.437	117.78		22.437	3563.92		22.437	634.86		22.437	79.5		22.437	85.38
22.453	2222.78		22.453	809.14		22.453	78.3		22.453	114.12		22.453	3492.36		22.453	628.6		22.453	74.14		22.453	88.96
22.469	2261.32		22.469	744.18		22.469	71.04		22.469	99.76		22.469	3328.2		22.469	647.14		22.469	69.6		22.469	92.8
22.485	2265.16		22.485	706.3		22.485	66.94		22.485	103.86		22.485	3354.22		22.485	659.96		22.485	72.3		22.485	88.84
22.501	2189.14		22.501	726.7		22.501	68.98		22.501	101.06		22.501	3411.28		22.501	627.88		22.501	70.44		22.501	88.86
22.517	2184.74		22.517	726.4		22.517	73.08		22.517	100.24		22.517	3571.9		22.517	604.1		22.517	68.52		22.517	85.8
22.534	2213.1		22.534	744.76		22.534	69.28		22.534	100.06		22.534	3775.72		22.534	627.7		22.534	62.1		22.534	104.1
22.55	2273.06		22.55	763.44		22.55	64.02		22.55	100.86		22.55	3662.94		22.55	644.08		22.55	70.6		22.55	107.14
22.566	2264.32		22.566	782.6		22.566	66.44		22.566	102.92		22.566	3640.52		22.566	650.44		22.566	71.64		22.566	112.94
22.582	2272.58		22.582	777.94		22.582	67.72		22.582	102.34		22.582	3539.62		22.582	628.44		22.582	69.62		22.582	94.68
22.598	2290.02		22.598	765.7		22.598	69.42		22.598	99.98		22.598	3664.2		22.598	650.78		22.598	66.14		22.598	95.34
22.614	2262.94		22.614	748.02		22.614	73		22.614	99.82		22.614	3586.06		22.614	627.26		22.614	63.56		22.614	95.46
22.63	2229		22.63	698.12		22.63	76.66		22.63	100.28		22.63	3503.12		22.63	621.38		22.63	70		22.63	105.56
22.646	2232.1		22.646	677.12		22.646	80.4		22.646	103.46		22.646	3506.34		22.646	608.56		22.646	66.48		22.646	103.26
22.662	2283.3		22.662	702.04		22.662	75.66		22.662	102.14		22.662	3473.48		22.662	654.92		22.662	67.14		22.662	104.52
22.678	2290.7		22.678	737.32		22.678	80.04		22.678	100.14		22.678	3444.48		22.678	654.1		22.678	63.72		22.678	106.28
22.694	2334.66		22.694	735.72		22.694	73.08		22.694	92.94		22.694	3736.84		22.694	670.82		22.694	72.14		22.694	98.62
22.71	2353.42		22.71	718.3		22.71	74.02		22.71	88.86		22.71	3868.6		22.71	655.26		22.71	77.44		22.71	85.6
22.726	2440.92		22.726	746.76		22.726	71.22		22.726	94.66		22.726	3740.42		22.726	661.86		22.726	73.82		22.726	86.68
22.743	2363.86		22.743	777.74		22.743	78.76		22.743	102.12		22.743	3432.66		22.743	643.84		22.743	68.04		22.743	104.04
22.759	2350.1		22.759	803.94		22.759	74.74		22.759	113.46		22.759	3374.78		22.759	634.34		22.759	65.32		22.759	111.14
22.775	2265.06		22.775	796.94		22.775	71.42		22.775	117.28		22.775	3447.16		22.775	640.6		22.775	70.32		22.775	103.66
22.791	2219.32		22.791	773.28		22.791	69.16		22.791	118.58		22.791	3293.7		22.791	663.08		22.791	72.1		22.791	99.58
22.807	2150.02		22.807	734.6		22.807	79.18		22.807	113.3		22.807	3232.48		22.807	644.88		22.807	75.24		22.807	93.02
22.823	2140.84		22.823	744.34		22.823	82.76		22.823	105.9		22.823	3319.66		22.823	638.3		22.823	73.6		22.823	86.86
22.839	2142.1		22.839	759.38		22.839	89.2		22.839	95.6		22.839	3376.92		22.839	625.96		22.839	73.4		22.839	86.86
22.855	2135.6		22.855	779.46		22.855	79		22.855	95.38		22.855	3501.84		22.855	638.28		22.855	71.12		22.855	95.06
22.871	2174.54		22.871	785.22		22.871	74.78		22.871	105.22		22.871	3380.08		22.871	630.52		22.871	68.96		22.871	110.06
22.887	2242.4		22.887	810.94		22.887	72.84		22.887	114.38		22.887	3385.14		22.887	632.32		22.887	63.74		22.887	111.66
22.903	2350.86		22.903	807.64		22.903	80.94		22.903	122.64		22.903	3319.04		22.903	635.74		22.903	61.78		22.903	116
22.919	2320.64		22.919	781.66		22.919	78.94		22.919	122.84		22.919	3475.22		22.919	614.62		22.919	68.16		22.919	115.54
22.935	2303.36		22.935	750.06		22.935	75.02		22.935	125.48		22.935	3435.96		22.935	589.6		22.935	73.36		22.935	114.2
22.952	2162.28		22.952	751.9		22.952	74.24		22.952	114.56		22.952	3384.94		22.952	587.34		22.952	81.08		22.952	119.12
22.968	2097.58		22.968	743.64		22.968	78.46		22.968	114.46		22.968	3395.78		22.968	612.34		22.968	77.68		22.968	118.78
22.984	2056.88		22.984	738.06		22.984	74.56		22.984	109.22		22.984	3494.54		22.984	617.06		22.984	78.06		22.984	123.44
23	2133.5		23	700.14		23	69.42		23	100.3		23	3542.48		23	671.38		23	74.54		23	111.9
23.016	2221.22		23.016	739.26		23.016	60.54		23.016	91.68		23.016	3447.48		23.016	686.1		23.016	72.94		23.016	113.74
23.032	2207.66		23.032	735.94		23.032	62.18		23.032	91.9		23.032	3375.34		23.032	675.86		23.032	69		23.032	101.12
23.048	2175.48		23.048	776.68		23.048	66.04		23.048	100.16		23.048	3411.94		23.048	649.06		23.048	65.48		23.048	92.72
23.064	2101.08		23.064	762.9		23.064	75.06		23.064	97.3		23.064	3505.92		23.064	634.08		23.064	64.52		23.064	78.94
23.08	2036.54		23.08	750.52		23.08	73.66		23.08	97		23.08	3550.18		23.08	635.22		23.08	62.5		23.08	92.2
23.096	2063.3		23.096	685.82		23.096	76.1		23.096	90.64		23.096	3505.68		23.096	590.68		23.096	66.48		23.096	105.6
23.112	2109.2		23.112	669.92		23.112	76.34		23.112	102.3		23.112	3500.6		23.112	597.16		23.112	69.16		23.112	107.58
23.128	2172.26		23.128	716.18		23.128	83.98		23.128	108.72		23.128	3481.5		23.128	591.94		23.128	68.3		23.128	98.96
23.145	2182.2		23.145	716.32		23.145	84.72		23.145	111.62		23.145	3600.26		23.145	610.66		23.145	64.86		23.145	97.88
23.161	2213		23.161	741.58		23.161	88.46		23.161	99.12		23.161	3555.96		23.161	620.26		23.161	65.7		23.161	105.02
23.177	2211.14		23.177	728.38		23.177	85.68		23.177	91.66		23.177	3561.78		23.177	607.08		23.177	68.86		23.177	117.7
23.193	2156.76		23.193	754.5		23.193	79.42		23.193	96.48		23.193	3499.64		23.193	606.92		23.193	67.78		23.193	112.44
23.209	2135.8		23.209	707.8		23.209	72.06		23.209	111.98		23.209	3531.92		23.209	626.78		23.209	71.42		23.209	106.9
23.225	2119.62		23.225	737.06		23.225	69.06		23.225	114.02		23.225	3639.88		23.225	620.44		23.225	68.52		23.225	89.58
23.241	2168.6		23.241	710.12		23.241	72.68		23.241	106.94		23.241	3567.08		23.241	602.7		23.241	69.18		23.241	99.24
23.257	2189.4		23.257	724.56		23.257	73.42		23.257	104.98		23.257	3540.04		23.257	611.64		23.257	61.38		23.257	107.04
23.273	2194.5		23.273	738.6		23.273	78.26		23.273	108.54		23.273	3395.78		23.273	658.32		23.273	62.7		23.273	107.24
23.289	2226.58		23.289	759.74		23.289	81.46		23.289	101.1		23.289	3694.66		23.289	666.56		23.289	62.02		23.289	86.46
23.305	2228.94		23.305	781.66		23.305	84.54		23.305	95.4		23.305	3779.5		23.305	650.76		23.305	69.42		23.305	75.12
23.321	2227.88		23.321	746.92		23.321	79.58		23.321	97.02		23.321	3689		23.321	633.1		23.321	77.78		23.321	76.26
23.337	2193.72		23.337	738.04		23.337	70.4		23.337	102		23.337	3303.02		23.337	634.54		23.337	80.9		23.337	92.94
23.354	2227.2		23.354	732.38		23.354	70.82		23.354	99.16		23.354	3265.44		23.354	641.24		23.354	72.84		23.354	101.88
23.37	2226.72		23.37	704.12		23.37	74.52		23.37	107.12		23.37	3270.4		23.37	655.5		23.37	63.52		23.37	110.58
23.386	2212.32		23.386	718.66		23.386	75.42		23.386	107.54		23.386	3399.32		23.386	642.84		23.386	62.5		23.386	95.66
23.402	2208.64		23.402	671.54		23.402	70.66		23.402	106.26		23.402	3336.1		23.402	654.82		23.402	62.72		23.402	92.36
23.418	2196.06		23.418	712.74		23.418	69.24		23.418	89.92		23.418	3247.72		23.418	641.86		23.418	59.56		23.418	88.64
23.434	2158.12		23.434	709.28		23.434	72.82		23.434	92.44		23.434	3110.68		23.434	677.34		23.434	58.56		23.434	96.36
23.45	2171.84		23.45	742.28		23.45	75.16		23.45	89.92		23.45	3051.12		23.45	632.88		23.45	68.46		23.45	93.78
23.466	2167.28		23.466	750.88		23.466	73.52		23.466	92.3		23.466	3047.64		23.466	609.76		23.466	71.62		23.466	87.88
23.482	2163.08		23.482	745.18		23.482	71.1		23.482	85.12		23.482	3129.8		23.482	537.68		23.482	72.52		23.482	93.36
23.498	2060.66		23.498	744.16		23.498	64.9		23.498	96.64		23.498	3244.14		23.498	548.22		23.498	70.18		23.498	110.76
23.514	2123.48		23.514	744.4		23.514	70.06		23.514	105.22		23.514	3340.04		23.514	579.08		23.514	70.74		23.514	131.1
23.53	2195.24		23.53	782.06		23.53	71.02		23.53	114.58		23.53	3274.58		23.53	617.04		23.53	75.16		23.53	121.52
23.546	2241.06		23.546	799.52		23.546	73.08		23.546	108.92		23.546	3309.68		23.546	656.98		23.546	72.62		23.546	106.72
23.563	2187.1		23.563	824.7		23.563	68.04		23.563	105.72		23.563	3207.08		23.563	618.92		23.563	71.62		23.563	104.18
[truncated: 2,702 more rows]

## Sheet: Fig. 3
Lipid Content (ng/mg)	pMEV4			pMEV4-Maeo_0574			pMEV4-MA_1486			pMEV4-MA_1114
[truncated: 4 more rows]

[truncated: 7 more sheets: Sup_Fig. 1a, Sup_Fig. 1b, Sup_Fig. 1c, Sup_Fig. 2, Sup_Fig. 3_Tree_AR, Sup_Fig. 4_Tree_Bac, Sup_Fig. 5 _Tree_AR&Bac]
